# Supplementary material for: Failed induction of labor and associated factors among women undergoing induction at University of Gondar Specialized Hospital, Northwest Ethiopia
Source: BMC Pregnancy Childbirth. 2022 Mar 3;22:175. doi: 10.1186/s12884-022-04476-7 (PMC8892790; doi:10.1186/s12884-022-04476-7)
Supplement: Supplementary file 1 — Additional file 1: S1 Table. SPSS data for failed induction of labor and associated factors. [file 12884_2022_4476_MOESM1_ESM.csv]

ID	DATE	AGE	RESIDE	PARA	BIRTHWE	GA	LENGTH	BISHOP	REASONS	POSTRM	PROM1	IUGR1	HYPTN	DM	APH1	OLIGOHY	POLYHY1	METHOD	MAXDOSOX	SVD	INSTRUM	CS1	CS2	CS3	CS4	OTHERCS1	OTHERCS2	OTHERCS3	Agegroup	birthw	gacoded	duration	maxoxy	failed	others
1	7/3/2012	28	0	0	2600	38	999	1	1	0	0	0	1	0	0	0	0	0	5	1	0	0	0	0	0	0	0	0	0	2	0		0	0	1
2	7/3/2012	21	1	0	2500	99	18	0	1	0	1	0	0	0	0	0	0	0	7.5	1	0	0	0	0	0	0	0	0	0	0		0	1	0	1
3	7/3/2012	20	1	0	2400	38	8	0	1	0	0	0	1	0	0	0	0	1		1	0	0	0	0	0	0	0	0	0	0	0	0		0	1
4	7/3/2012	25	0	0	3300	39	22	0	0									0	10	0	0	1	0	0	0	0	0	0	0	2	1	1	1	0
5	7/3/2012	35	0	1	2800	38	10		1	0	1	0	0	0	0	0	0	0	5	1	0	0	0	0	0	0	0	0	1	2	0	0	0	0	1
6	7/3/2012	27	0	0	2700	39	14	0	0									0	7.5	1	0	0	0	0	0	0	0	0	0	2	1	0	1	0
7	7/3/2012	23	1	1	2400	42	6	1	1	1	0	0	1	0	0	1	0	0	20	0	0	1	0	1	0	0	0	0	0	0	2	0	2	1	1
8	7/3/2012	24	1	0	2400	41	10	0	1	0	0	0	1	0	0	0	0	0	10	0	0	1	0	1	0	0	0	0	0	0	2	0	1	1	1
9	7/3/2012	23	1	0	3100	39	6	0	1	0	1	0	0	0	0	0	0	0	7.5	1	0	0	0	0	0	0	0	0	0	2	1	0	1	0	1
10	7/3/2012	27	0	1	3400	40	9	1	1	0	0	0	0	1	0	1	0	0	5	0	0	1	0	0	0	0	0	0	0	2	1	0	0	0	0
25	7/3/2012	38	0	1	3700	99	7	0	1	1	0	0	0	1	0	0	0	0	7.5	1	0	0	0	0	0	0	0	0	1	2		0	1	0	0
11	7/3/2012	28	0	0	3100	43	7	0	1	1	0	0	0	0	0	0	0	0	7.5	1	0	0	0	0	0	0	0	0	0	2	2	0	1	0	1
12	7/3/2012	29	0	1	2600	38	13		1	0	1	1	0	0	0	0	0	0	7.5	1	0	0	0	0	0	0	0	0	0	2	0	0	1	0	0
13	7/3/2012	30	0	1	3700	39	12	0	1	0	1	0	0	0	0	0	0	2		1	0	0	0	0	0	0	0	0	0	2	1	0		0	1
14	7/3/2012	26	1	0	3100	39	2	1	1	0	1	0	0	0	0	0	0	2		1	0	0	0	0	0	0	0	0	0	2	1	0		0	1
15	7/3/2012	30	0	1	2800	40	11	0	1	0	0	0	0	1	0	1	0	0	5	1	0	0	0	0	0	0	0	0	0	2	1	0	0	0	0
16	7/3/2012	18	0	1	2700	37	9	0	1	0	1	0	0	0	1	0	0	0	10	1	0	0	0	0	0	0	0	0	0	2	0	0	1	0	1
17	7/3/2012	28	1	0	9999	99	19	0	1	0	1	0	0	0	0	0	0	0	7.5	0	0	0	0	1	1	0	0	0	0			1	1	1	1
18	7/3/2012	31	0	0	2600	39	8	0	1	0	0	0	0	0	1	0	0	0	10	0	0	1	0	1	0	0	0	0	1	2	1	0	1	1	1
19	7/3/2012	28	0	0	3000	99	9	0	0									0	5	1	0	0	0	0	0	0	0	0	0	2		0	0	0
20	7/3/2012	25	1	0	3000	99	12		1	0	1	0	0	0	0	0	0	0	7.5	1	0	0	0	0	0	0	0	0	0	2		0	1	0	1
21	7/3/2012	41	1	1	3000	41	7	0	1	0	1	0	0	0	0	0	0	0	5	0	0	1	0	1	0	0	0	0	1	2	2	0	0	1	1
22	7/3/2012	30	1	1	3400	99	9	0	1	0	1	0	0	0	0	0	0	0	7.5	1	0	0	0	0	0	0	0	0	0	2		0	1	0	1
23	7/3/2012	30	0	1	4300	42	14		1	0	0	0	1	0	0	0	0	0	10	1	0	0	0	0	0	0	0	0	0	1	2	0	1	0	1
24	7/3/2012	27	1	0	3000	42	8	0	1	0	1	0	0	0	0	1	0	0	7.5	0	0	0	0	1	0	0	0	0	0	2	2	0	1	1	1
26	7/3/2012	35	0	1	3000	36	5		1	0	0	0	0	0	1	0	0	0	2.5	1	0	0	0	0	0	0	0	0	1	2	0	0	0	0	1
27	7/3/2012	26	0	0	2900	39	8		1	0	1	0	0	0	0	0	0	0	7.5	1	0	0	0	0	0	0	0	0	0	2	1	0	1	0	1
28	7/3/2012	28	0	1	3500	41	17	0	1	0	1	0	0	0	0	0	0	0	7.5	1	0	0	0	0	0	0	0	0	0	2	2	0	1	0	1
29	7/3/2012	27	1	0	2900	40	14	0	1	0	1	0	0	0	1	0	0	0	5	0	0	0	0	1	0	0	0	0	0	2	1	0	0	1	1
30	7/3/2012	24	1	0	2400	37	10	0	1	0	0	0	1	0	0	0	0	3		0	0	0	0	1	0	1	0	0	0	0	0	0		1	1
31	7/3/2012	31	0	1	2700	39	2	1	1	0	1	0	0	0	0	0	1	0	2.5	1	0	0	0	0	0	0	0	0	1	2	1	0	0	0	0
32	7/3/2012	31	0	1	3300	99	11	0	1	0	1	0	0	0	0	0	0	0	5	0	0	1	0	1	0	0	0	0	1	2		0	0	1	1
33	7/3/2012	34	0	1	2800	40	999	0	1	0	1	0	0	0	0	0	0	0	5	1	0	0	0	0	0	0	0	0	1	2	1		0	0	1
34	7/3/2012	28	0	0	3300	37	9	1	1	0	1	0	0	0	1	0	0	0	5	0	0	1	0	1	0	0	1	0	0	2	0	0	0	1	1
35	7/3/2012	21	1	0	2000	39	8		1	0	1	0	0	0	0	0	0	0	5	0	0	0	0	1	0	0	0	0	0	0	1	0	0	1	1
36	7/3/2012	19	1	1	9999	38	12	0	1	0	0	0	1	0	0	0	0	3		0	0	0	0	0	0	1	0	0	0		0	0		0	1
37	7/3/2012	29	0	1	2600	42	19	0	1	1	0	0	1	0	0	0	0	0	10	0	0	0	0	0	0	1	0	0	0	2	2	1	1	0	1
38	7/3/2012	27	0	0	4100	40	22	0	1	0	0	0	0	0	1	0	0	2		0	1	0	0	0	0	0	0	0	0	1	1	1		0	1
39	7/3/2012	25	0	0	3400	41	12	0	1	0	1	0	0	0	0	0	0	0	5	1	0	0	0	0	0	0	0	0	0	2	2	0	0	0	1
40	7/3/2012	20	0	0	2600	40	12	0	1	0	1	0	0	0	0	0	0	0	5	1	0	0	0	0	0	0	0	0	0	2	1	0	0	0	1
41	7/4/2012	23	0	0	3100	40	3	1	1	0	1	0	0	0	0	0	0	0	5	1	0	0	0	0	0	0	0	0	0	2	1	0	0	0	1
42	7/4/2012	25	0	0	2500	42	8	0	1	1	0	0	0	0	0	0	0	3		1	0	0	0	0	0	0	0	0	0	0	2	0		0	1
43	7/4/2012	22	0	0	2700	43	5	1	1	1	0	0	0	0	0	0	0	0	5	1	0	0	0	0	0	0	0	0	0	2	2	0	0	0	1
44	7/4/2012	26	1	1	3100	40	999	1	1	0	0	0	1	0	0	0	0	2		0	0	0	0	1	0	0	0	0	0	2	1			1	1
45	7/4/2012	25	0	0	3000	39	6	1	1	0	1	0	0	0	0	0	0	0	5	1	0	0	0	0	0	0	0	0	0	2	1	0	0	0	1
46	7/4/2012	36	0	1	3400	40	3	1	1	0	1	0	0	0	0	0	1	0	2.5	1	0	0	0	0	0	0	0	0	1	2	1	0	0	0	0
47	7/4/2012	26	1	0	3100	99	12		1	0	1	0	0	0	1	0	0	0	5	0	0	1	0	1	0	0	0	0	0	2		0	0	1	1
48	7/4/2012	31	0	1	4100	41	19	0	1	0	1	0	0	0	0	0	0	0	5	1	0	0	0	0	0	0	0	0	1	1	2	1	0	0	1
49	7/4/2012	32	1	1	2200	99	10	0	1	0	0	1	1	0	0	0	0	2		0	0	1	0	0	0	1	0	0	1	0		0		0	0
50	7/4/2012	25	0	0	3100	99	11	1	1	0	0	0	0	1	0	1	0	3		0	0	0	0	1	0	0	0	0	0	2		0		1	0
51	7/4/2012	28	1	0	4000	42	10	1	1	1	0	0	0	0	1	0	0	1		1	0	0	0	0	0	0	0	0	0	1	2	0		0	1
52	7/4/2012	25	0	0	2500	39	7	0	1	0	1	0	0	0	0	0	0	0	15	1	0	0	0	0	0	0	0	0	0	0	1	0	2	0	1
53	7/4/2012	30	0	0	3300	40	4	1	1	0	1	0	0	0	0	0	0	0	5	1	0	0	0	0	0	0	0	0	0	2	1	0	0	0	1
54	7/4/2012	33	0	1	2300	39	15	0	1	0	0	0	1	0	0	0	0	3		1	0	0	0	0	0	0	0	0	1	0	1	0		0	1
55	7/4/2012	21	1	0	3000	38	9	1	1	0	0	0	1	0	0	0	0	2		1	0	0	0	0	0	0	0	0	0	2	0	0		0	1
56	7/4/2012	27	0	1	3100	44	7	1	1	1	1	0	0	0	0	1	0	0	7.5	0	0	1	0	0	0	0	0	0	0	2	2	0	1	0	1
57	7/4/2012	24	0	0	3000	40	4	1	1	0	1	0	0	0	0	0	0	0	5	1	0	0	0	0	0	0	0	0	0	2	1	0	0	0	1
58	7/4/2012	29	0	0	2500	41	9	1	1	1	0	0	0	0	0	0	0	0	5	1	0	0	0	0	0	0	0	0	0	0	2	0	0	0	1
59	7/4/2012	28	0	1	2400	40	5	0	1	0	1	0	0	0	0	0	0	0	5	0	0	0	0	1	0	1	0	0	0	0	1	0	0	1	1
60	7/4/2012	31	0	0	3100	42	8	1	1	0	0	0	1	0	0	0	0	3		1	0	0	0	0	0	0	0	0	1	2	2	0		0	1
61	7/4/2012	20	1	0	2600	39	9	0	1	0	1	0	0	0	0	0	0	0	5	0	0	0	0	1	0	0	0	0	0	2	1	0	0	1	1
62	7/4/2012	22	1	0	2700	99	6	0	1	1	0	0	0	0	0	1	0	0	30	0	0	1	0	1	0	0	0	0	0	2		0	2	1	1
63	7/4/2012	27	0	0	2400	39	16	0	1	0	1	0	1	0	0	0	0	0	15	0	0	1	0	1	0	0	0	0	0	0	1	0	2	1	1
64	7/4/2012	24	0	0	3500	41	24	0	1	0	0	0	0	0	0	1	0	0	20	1	0	0	0	0	0	0	0	0	0	2	2	1	2	0	1
65	7/4/2012	30	0	1	3200	37	11	0	1	0	0	0	0	0	0	1	0	0	5	1	0	0	0	0	0	0	0	0	0	2	0	0	0	0	1
66	7/4/2012	31	1	1	4200	40	11	1	1	0	0	0	0	0	1	0	0	0	7.5	1	0	0	0	0	0	0	0	0	1	1	1	0	1	0	1
67	7/4/2012	29	0	1	2600	38	6	1	1	0	1	0	0	1	0	0	0	0	5	1	0	0	0	0	0	0	0	0	0	2	0	0	0	0	0
68	7/4/2012	26	0	0	2500	99	4	0	1	0	0	0	0	0	0	1	0	0	5	0	0	1	0	0	0	0	0	0	0	0		0	0	0	1
69	7/4/2012	31	0	0	2900	42	9	0	1	0	1	0	0	0	0	0	0	0	5	1	0	0	0	0	0	0	0	0	1	2	2	0	0	0	1
70	7/4/2012	32	1	0	2500	99	6	0	1	0	0	0	1	0	0	0	0	0	5	0	0	0	0	1	0	0	0	0	1	0		0	0	1	1
71	7/4/2012	27	0	1	3000	99	8	0	1	0	1	0	0	0	0	0	0	0	15	0	0	0	0	1	0	0	0	0	0	2		0	2	1	1
72	7/4/2012	30	1	0	3000	42	14	0	1	1	0	0	0	0	0	0	0	2		1	0	0	0	0	0	0	0	0	0	2	2	0		0	1
73	7/4/2012	27	0	0	1300	29	14	0	1	0	1	0	0	0	0	0	0	0	5	1	0	0	0	0	0	0	0	0	0	0	0	0	0	0	1
74	7/4/2012	24	0	0	2600	99	8	1	0									0	5	1	0	0	0	0	0	0	0	0	0	2		0	0	0
75	7/4/2012	26	0	0	3400	40	4	1	1	0	1	0	0	0	0	0	0	0	5	1	0	0	0	0	0	0	0	0	0	2	1	0	0	0	1
76	7/4/2012	30	0	1	3200	41	8	1	0									0	2.5	1	0	0	0	0	0	0	0	0	0	2	2	0	0	0
77	7/4/2012	35	0	1	3100	40	7	1	1	0	1	0	0	1	0	0	0	0	2.5	1	0	0	0	0	0	0	0	0	1	2	1	0	0	0	0
78	7/4/2012	27	1	0	3000	39	12	1	1	0	1	0	1	0	0	0	0	0	7.5	0	1	0	0	0	0	0	0	0	0	2	1	0	1	0	1
79	7/4/2012	30	0	0	2000	40	999	1	1	0	0	0	1	0	0	0	0	0	5	1	0	0	0	0	0	0	0	0	0	0	1		0	0	1
80	7/4/2012	30	0	1	3500	43	999	0	1	1	0	0	0	0	0	0	0	0	2.5	1	0	0	0	0	0	0	0	0	0	2	2		0	0	1
81	7/4/2012	32	0	0	3800	41	3	1	0									0	2.5	0	1	0	0	0	0	0	0	0	1	2	2	0	0	0
82	7/4/2012	26	1	0	3100	39	5	1	1	0	1	0	0	0	0	0	0	0	7.5	0	0	0	0	0	0	0	0	1	0	2	1	0	1	0	1
83	7/4/2012	24	0	0	2700	36	6	1	0									0	5	0	0	0	0	1	0	0	0	0	0	2	0	0	0	1
84	7/4/2012	28	1	1	2900	38	999	1	1	0	1	0	1	0	0	0	0	0	7.5	0	0	1	0	0	0	0	0	0	0	2	0		1	0	1
85	7/4/2012	24	0	0	2300	39	4	0	1	0	0	1	0	0	0	1	0	0	5	0	0	1	0	0	0	0	0	0	0	0	1	0	0	0	0
86	7/4/2012	27	1	0	2200	40	5	1	1	0	1	0	0	0	0	0	0	0	5	1	0	0	0	0	0	0	0	0	0	0	1	0	0	0	1
87	7/4/2012	26	1	1	3100	38	999	0	1	0	1	0	0	0	0	0	0	0	5	1	0	0	0	0	0	0	0	0	0	2	0		0	0	1
88	7/4/2012	30		1	2400	39	6	1	1	0	1	1	0	0	0	0	0	0	7.5	1	0	0	0	0	0	0	0	0	0	0	1	0	1	0	0
89	7/5/2012	24	1	0	2000	99	12	0	0									3		0	0	0	0	1	0	0	0	0	0	0		0		1
90	7/5/2012	30	0	1	3400	40	5	1	1	0	1	0	0	0	0	1	0	0	15	1	0	0	0	0	0	0	0	0	0	2	1	0	2	0	1
91	7/5/2012	26	0	0	1300	99	9	1	1	0	1	0	0	0	0	1	0	0	5	0	0	0	0	1	0	1	0	0	0	0		0	0	1	1
92	7/5/2012	26	0	1	2400	99	7	0	1	0	0	0	1	0	0	0	0	0	17.5	1	0	0	0	0	0	0	0	0	0	0		0	2	0	1
93	7/5/2012	28	1	1	3500	30	6	0	1	0	0	0	0	0	1	0	0	0	7.5	1	0	0	0	0	0	0	0	0	0	2	0	0	1	0	1
94	7/5/2012	30	0	1	4000	99	5	1	1	0	0	0	0	0	1	0	1	0	2.5	0	0	0	1	0	0	0	0	0	0	1		0	0	0	0
95	7/5/2012	27	1	0	3500	42	10	1	1	1	1	0	0	0	0	0	0	0	5	0	1	0	0	0	0	0	0	0	0	2	2	0	0	0	1
96	7/5/2012	30	0	0	2400	42	7	1	1	1	0	1	0	0	0	1	0	0	5	1	0	0	0	0	0	0	0	0	0	0	2	0	0	0	0
97	7/5/2012	25	1	0	3100	41	10	0	1	1	0	0	0	0	0	0	0	0	5	1	0	0	0	0	0	0	0	0	0	2	2	0	0	0	1
98	7/5/2012	26	0	0	3400	99	4	1	1	0	0	0	1	0	0	0	0	0	5	0	1	0	0	0	0	0	0	0	0	2		0	0	0	1
99	7/5/2012	21	1	0	2300	41	8	0	1	0	0	0	0	0	1	0	0	0	7.5	1	0	0	0	0	0	0	0	0	0	0	2	0	1	0	1
100	7/5/2012	30	0	0	2800	39	6	0	1	0	1	0	0	0	0	0	0	0	5	1	0	0	0	0	0	0	0	0	0	2	1	0	0	0	1
101	7/5/2012	24	0	0	2600	39	9	0	1	0	0	1	1	0	0	0	0	0	7.5	1	0	0	0	0	0	0	0	0	0	2	1	0	1	0	0
102	7/6/2012	26	0	0	2700	38	10		0									2		0	0	0	0	1	0	0	0	0	0	2	0	0		1
103	7/6/2012	29	0	1	3700	37	12	1	1	0	1	0	0	1	0	0	0	0	5	1	0	0	0	0	0	0	0	0	0	2	0	0	0	0	0
104	7/6/2012	26	1	0	2600	99	999	0	1	0	0	0	0	0	1	0	0	0	5	1	0	0	0	0	0	0	0	0	0	2			0	0	1
105	7/6/2012	27	0	0	2400	39	999	0	1	0	0	0	0	0	0	1	0	0	7.5	0	1	0	0	0	0	0	0	0	0	0	1		1	0	1
106	7/6/2012	24	1	0	2800	39	14	1	1	0	1	0	0	0	0	0	0	0	10	0	0	0	0	0	1	0	0	0	0	2	1	0	1	0	1
107	7/5/2012	24	0	0	3200	38	11	1	1	0	0	0	1	0	0	0	0	0	5	1	0	0	0	0	0	0	0	0	0	2	0	0	0	0	1
108	7/5/2012	30	1	1	9999	38	999	1	1	0	0	0	0	0	0	1	0	1		1	0	0	0	0	0	0	0	0	0		0			0	1
109	7/6/2012	31	1	0	2700	39	15	0	1	0	0	0	1	0	0	1	0	0	10	0	0	0	0	0	1	0	0	0	1	2	1	0	1	0	1
110	7/6/2012	29	0	0	2800	42	8	1	1	1	0	0	0	0	0	0	0	0	5	1	0	0	0	0	0	0	0	0	0	2	2	0	0	0	1
111	7/6/2012	31	0	0	3100	34	999	0	1	0	0	0	1	0	0	0	0	0	5	1	0	0	0	0	0	0	0	0	1	2	0		0	0	1
112	7/6/2012	21	1	0	2500	38	12	0	1	0	1	0	0	0	0	0	0	0	5	0	0	1	0	1	0	0	0	0	0	0	0	0	0	1	1
113	7/6/2012	27	0	0	2400	38	10	1	1	0	1	0	0	0	0	0	0	0	5	0	0	0	0	1	0	0	0	0	0	0	0	0	0	1	1
114	7/6/2012	26	0	1	3200	37	8	1	1	0	1	0	0	0	1	0	0	0	5	0	0	0	0	1	0	0	1	0	0	2	0	0	0	1	1
115	7/6/2012	32	1	0	2300	38	17	1	1	0	0	0	1	0	0	0	0	1		1	0	0	0	0	0	0	0	0	1	0	0	0		0	1
116	7/6/2012	29	0	1	3200	40	12	1	1	0	1	0	0	1	0	0	0	0	5	1	0	0	0	0	0	0	0	0	0	2	1	0	0	0	0
117	7/6/2012	31	1	0	2400	42	20	0	1	0	0	0	1	0	0	0	0	0	5	0	0	1	0	1	0	0	0	0	1	0	2	1	0	1	1
118	7/6/2012	31	1	0	3200	42	999	1	1	1	0	0	0	0	0	0	0	3		1	0	0	0	0	0	0	0	0	1	2	2			0	1
119	7/6/2012	26	0	0	2900	40	999	0	1	0	0	0	1	0	0	0	0	0	15	0	0	0	0	0	1	0	0	0	0	2	1		2	0	1
120	7/6/2012	27	0	0	2600	39	13	1	1	0	1	0	0	0	0	0	0	0	5	1	0	0	0	0	0	0	0	0	0	2	1	0	0	0	1
121	7/5/2012	36	1	1	3100	40	7	1	1	0	0	0	0	0	1	0	0	0	5	1	0	0	0	0	0	0	0	0	1	2	1	0	0	0	1
122	7/5/2012	28	1	0	2900	38	999	0	1	0	0	0	1	0	0	0	0	0	5	1	0	0	0	0	0	0	0	0	0	2	0		0	0	1
123	7/6/2012	26	0	0	2600	38	9	0	1	0	1	0	0	0	0	0	0	0	7.5	1	0	0	0	0	0	0	0	0	0	2	0	0	1	0	1
124	7/6/2012	28	1	1	3200	41	8	1	1	0	0	0	0	0	1	0	0	0	5	1	0	0	0	0	0	0	0	0	0	2	2	0	0	0	1
125	7/5/2012	30	1	1	2400	99	10	1	1	1	0	1	0	0	0	0	0	0	5	1	0	0	0	0	0	0	0	0	0	0		0	0	0	0
126	7/6/2012	26	1	0	2700	39	999	0	1	0	0	0	0	0	0	1	0	0	5	1	0	0	0	0	0	0	0	0	0	2	1		0	0	1
127	7/6/2012	32	0	1	2500	38	8	0	1	0	0	0	0	0	1	0	0	0	5	0	0	1	0	1	0	0	0	0	1	0	0	0	0	1	1
128	7/6/2012	26	1	0	2400	38	9	0	1	0	0	0	1	1	0	0	0	2		1	0	0	0	0	0	0	0	0	0	0	0	0		0	0
129	7/6/2012	30	0	1	3200	41	7	1	1	0	1	0	0	0	0	0	0	0	5	0	0	1	0	0	0	0	0	0	0	2	2	0	0	0	1
130	7/6/2012	31	0	0	2700	41	12	0	1	0	1	0	0	0	1	0	0	0	5	0	0	1	0	1	0	0	0	0	1	2	2	0	0	1	1
131	7/6/2012	29	0	1	3200	39	6	1	1	0	1	0	0	0	0	0	0	0	5	1	0	0	0	0	0	0	0	0	0	2	1	0	0	0	1
132	7/6/2012	26	0	0	2400	42	11	0	1	1	0	0	0	0	0	0	0	2		1	0	0	0	0	0	0	0	0	0	0	2	0		0	1
133	7/6/2012	32	0	0	2700	39	5	1	1	0	0	0	1	0	0	0	0	1		1	0	0	0	0	0	0	0	0	1	2	1	0		0	1
134	7/6/2012	34	0	0	2600	43	12	0	1	1	0	0	0	0	0	0	0	0	5	1	0	0	0	0	0	0	0	0	1	2	2	0	0	0	1
135	7/6/2012	27	1	0	3200	39	8	1	1	0	0	0	1	0	0	0	0	1		0	0	1	0	0	0	1	0	0	0	2	1	0		0	1
136	7/6/2012	29	0	1	3300	40	9	1	1	0	0	0	1	0	0	0	0	0	2.5	1	0	0	0	0	0	0	0	0	0	2	1	0	0	0	1
137	7/6/2012	28	0	0	2800	42	12	0	1	1	0	0	0	0	0	0	0	0	7.5	1	0	0	0	0	0	0	0	0	0	2	2	0	1	0	1
138	7/6/2012	23	1	0	2700	39	11	0	1	0	0	0	0	0	0	1	0	2		0	0	1	0	0	1	0	0	0	0	2	1	0		0	1
139	7/6/2012	30	1	1	2700	39	12	1	1	0	1	0	0	0	0	0	1	0	7.5	1	0	0	0	0	0	0	0	0	0	2	1	0	1	0	0
140	7/6/2012	26	0	0	2600	40	12	0	1	0	1	0	0	0	0	0	0	0	7.5	1	0	0	0	0	0	0	0	0	0	2	1	0	1	0	1
141	7/6/2012	28	1	0	3200	41	11	0	1	0	0	0	0	0	1	0	0	0	5	0	0	0	0	1	0	1	0	0	0	2	2	0	0	1	1
142	7/6/2012	30	0	1	2700	39	5	1	1	0	1	0	0	0	0	0	0	0	2.5	1	0	0	0	0	0	0	0	0	0	2	1	0	0	0	1
143	7/6/2012	30	1	1	2400	39	12	1	1	0	0	0	1	0	0	0	0	3		0	0	0	0	1	0	0	0	0	0	0	1	0		1	1
144	7/6/2012	26	1	0	2800	40	11	0	1	0	1	0	0	0	0	0	0	0	5	0	0	0	0	1	0	0	0	0	0	2	1	0	0	1	1
145	7/6/2012	28	1	0	3200	43	10	1	1	1	0	0	0	1	0	0	0	0	5	0	0	1	0	1	0	0	0	0	0	2	2	0	0	1	0
146	7/6/2012	26	0	0	2700	40	10	0	1	0	0	0	0	0	0	1	0	0	5	1	0	0	0	0	0	0	0	0	0	2	1	0	0	0	1
147	7/6/2012	28	0	1	2800	39	5	1	0									0	2.5	1	0	0	0	0	0	0	0	0	0	2	1	0	0	0
148	7/6/2012	29	0	0	3200	42	21	0	0									0	20	0	0	1	0	1	0	0	0	0	0	2	2	1	2	1
149	7/6/2012	26	0	0	2800	40	10	0	1	1	0	0	0	0	0	0	0	0	7.5	1	0	0	0	0	0	0	0	0	0	2	1	0	1	0	1
150	7/6/2012	25	0	0	2700	38	12	0	0									0	7.5	1	0	0	0	0	0	0	0	0	0	2	0	0	1	0
151	7/6/2012	27	0	0	3000	39	10	0	1	0	1	0	0	0	0	0	0	0	5	1	0	0	0	0	0	0	0	0	0	2	1	0	0	0	1
152	7/7/2012	26	1	0	2800	39	8	0	1	0	0	1	1	0	0	0	0	0	5	0	0	1	0	1	0	0	0	0	0	2	1	0	0	1	0
153	7/7/2012	27	0	1	2700	39	6	0	1	0	0	0	1	0	0	0	0	0	5	0	0	0	0	1	0	1	0	0	0	2	1	0	0	1	1
154	7/7/2012	28	1	1	3200	39	10	1	1	0	1	0	0	0	0	0	1	0	5	0	0	0	0	1	0	0	0	0	0	2	1	0	0	1	0
155	7/7/2012	26	0	0	2700	41	12	0	1	0	1	0	0	0	0	0	0	0	7.5	1	0	0	0	0	0	0	0	0	0	2	2	0	1	0	1
156	7/7/2012	28	1	0	2600	39	11	1	1	0	0	0	0	0	1	0	0	0	7.5	1	0	0	0	0	0	0	0	0	0	2	1	0	1	0	1
157	7/7/2012	31	0	1	3200	41	6	1	0									0	5	1	0	0	0	0	0	0	0	0	1	2	2	0	0	0
158	7/7/2012	28	1	1	3200	39	5	1	0									0	2.5	1	0	0	0	0	0	0	0	0	0	2	1	0	0	0
159	7/7/2012	27	0	0	2700	39	10	0	0									0	7.5	1	0	0	0	0	0	0	0	0	0	2	1	0	1	0
160	7/7/2012	31	0	0	2800	41	10	0	1	0	0	0	1	0	0	1	0	0	7.5	1	0	0	0	0	0	0	0	0	1	2	2	0	1	0	1
161	7/7/2012	30	0	1	2800	40	5	1	1	0	1	0	0	0	0	0	0	0	2.5	1	0	0	0	0	0	0	0	0	0	2	1	0	0	0	1
162	7/7/2012	26	0	0	2700	39	12	0	0									0	7.5	0	0	0	0	1	1	0	0	0	0	2	1	0	1	1
163	7/7/2012	28	0	1	2900	41	6	1	1	1	0	0	0	0	0	0	0	0	2.5	1	0	0	0	0	0	0	0	0	0	2	2	0	0	0	1
164	7/7/2012	24	0	0	3200	42	5	1	1	1	0	0	0	0	0	0	0	0	5	0	0	0	0	1	0	0	0	0	0	2	2	0	0	1	1
165	7/7/2012	26	0	0	3200	39	12	0	0									0	7.5	1	0	0	0	0	0	0	0	0	0	2	1	0	1	0
166	7/7/2012	28	1	0	2800	39	12	1	1	0	1	0	1	0	0	0	0	0	5	0	0	1	0	1	0	0	0	0	0	2	1	0	0	1	1
167	7/5/2012	27	0	0	2800	40	999	0	1	0	0	0	0	0	1	0	0	0	7.5	1	0	0	0	0	0	0	0	0	0	2	1		1	0	1
168	7/6/2012	31	1	0	3600	40	12	0	0									0	7.5	1	0	0	0	0	0	0	0	0	1	2	1	0	1	0
169	7/6/2012	21	1	0	2400	36	13	0	1	0	1	0	1	0	0	0	0	0	5	0	0	0	0	1	0	1	0	0	0	0	0	0	0	1	1
170	7/6/2012	23	1	0	2500	40	12	0	1	0	1	0	0	0	0	1	0	0	5	0	0	1	0	1	0	0	0	0	0	0	1	0	0	1	1
171	7/7/2012	26	0	0	2400	39	11	1	1	0	1	0	0	0	0	0	0	2		1	0	0	0	0	0	0	0	0	0	0	1	0		0	1
172	7/6/2012	32	1	1	3100	39	999	1	1	0	0	0	1	0	0	0	0	0	7.5	0	0	0	0	1	0	0	0	0	1	2	1		1	1	1
173	7/6/2012	28	0	0	3700	36	999	0	1	0	1	0	0	1	0	0	0	2		0	0	0	1	1	0	0	0	0	0	2	0			1	0
174	7/6/2012	20	1	0	2600	36	8	0	1	0	0	0	1	0	0	0	0	3		1	0	0	0	0	0	0	0	0	0	2	0	0		0	1
175	7/5/2012	24	0	0	2800	38	13	0	0									3		1	0	0	0	0	0	0	0	0	0	2	0	0		0
176	7/6/2012	29	0	0	2600	39	999		1	0	1	0	0	0	0	0	0	0	5	0	0	1	0	0	0	0	0	0	0	2	1		0	0	1
177	7/6/2012	32	1	1	3200	40	14	0	1	0	1	0	0	0	0	0	1	0	7.5	1	0	0	0	0	0	0	0	0	1	2	1	0	1	0	0
178	7/5/2012	26	1	0	2700	43	14	0	1	1	0	0	0	0	0	0	0	3		0	0	1	0	0	0	0	0	0	0	2	2	0		0	1
179	7/6/2012	31	0	0	3400	41	999	1	1	0	1	0	0	0	1	0	0	0	5	0	0	0	0	1	0	0	1	0	1	2	2		0	1	1
180	7/6/2012	22	0	0	3000	41	8	1	1	0	0	0	0	0	0	1	0	3		1	0	0	0	0	0	0	0	0	0	2	2	0		0	1
181	7/6/2012	22	1	0	3200	39	9	1	1	0	1	0	1	0	0	0	0	0	5	0	0	0	0	1	0	1	0	0	0	2	1	0	0	1	1
182	7/6/2012	26	1	0	2800	38	16	0	1	0	0	0	0	0	1	0	0	2		1	0	0	0	0	0	0	0	0	0	2	0	0		0	1
183	7/5/2012	29	0	0	2900	40	8	1	1	0	0	0	0	0	1	0	0	0	5	1	0	0	0	0	0	0	0	0	0	2	1	0	0	0	1
184	7/6/2012	24	0	0	4000	39	12	1	0									0	5	0	0	0	1	0	0	0	0	0	0	1	1	0	0	0
185	7/6/2012	34	0	0	3100	39	10	1	1	0	0	0	0	0	0	1	0	0	2.5	0	0	1	0	0	0	0	0	0	1	2	1	0	0	0	1
186	7/6/2012	31	0	0	2700	42	999	0	1	1	1	0	0	0	0	0	0	2		1	0	0	0	0	0	0	0	0	1	2	2			0	1
187	7/6/2012	29	0	1	3000	38	8	1	1	0	1	0	0	0	0	0	0	0	2.5	1	0	0	0	0	0	0	0	0	0	2	0	0	0	0	1
188	7/7/2012	24	1	0	3000	39	12	0	1	0	0	0	1	0	0	0	0	0	7.5	0	0	0	0	1	0	0	0	0	0	2	1	0	1	1	1
189	7/6/2012	30	1	0	2900	42	7	1	1	1	0	0	0	0	0	0	0	2		1	0	0	0	0	0	0	0	0	0	2	2	0		0	1
190	7/6/2012	32	0	0	2800	40	999	0	1	0	1	0	0	0	0	0	0	3		1	0	0	0	0	0	0	0	0	1	2	1			0	1
191	7/7/2012	28	1	0	3200	38	8	1	1	0	0	0	0	0	1	0	0	0	7.5	1	0	0	0	0	0	0	0	0	0	2	0	0	1	0	1
192	7/6/2012	30	0	1	3400	41	999		1	0	0	0	0	0	0	1	0	0	5	1	0	0	0	0	0	0	0	0	0	2	2		0	0	1
193	7/7/2012	27	0	0	2300	37	14	0	1	0	0	1	1	0	0	0	0	3		1	0	0	0	0	0	0	0	0	0	0	0	0		0	0
194	7/6/2012	29	1	0	2600	38	10	1	1	0	1	0	0	0	0	0	0	0	7.5	1	0	0	0	0	0	0	0	0	0	2	0	0	1	0	1
195	7/7/2012	31	0	1	3900	42	6	1	1	1	0	0	0	0	0	0	0	0	2.5	1	0	0	0	0	0	0	0	0	1	2	2	0	0	0	1
196	7/6/2012	23	0	0	2700	40	13	0	1	0	0	0	1	0	0	0	0	0	7.5	1	0	0	0	0	0	0	0	0	0	2	1	0	1	0	1
197	7/7/2012	28	0	0	2800	99	16	1	1	0	1	0	1	0	0	0	0	0	5	1	0	0	0	0	0	0	0	0	0	2		0	0	0	1
198	7/7/2012	29	1	0	3100	39	8	1	0									0	5	1	0	0	0	0	0	0	0	0	0	2	1	0	0	0
199	7/6/2012	25	0	0	3000	37	14	0	1	0	0	0	0	1	1	0	0	0	7.5	0	0	1	0	0	0	0	0	0	0	2	0	0	1	0	0
200	7/7/2012	24	1	1	2900	40	16		1	0	1	0	0	0	0	0	0	0	5	1	0	0	0	0	0	0	0	0	0	2	1	0	0	0	1
201	7/7/2012	27	1	0	2900	39	10	1	1	0	0	0	1	0	0	0	0	0	5	0	0	0	0	1	0	1	0	0	0	2	1	0	0	1	1
202	7/7/2012	26	1	0	3100	99	10	0	1	0	0	1	1	0	0	0	0	0	7.5	0	0	1	0	1	0	1	0	0	0	2		0	1	1	0
203	7/7/2012	26	0	0	2700	39	14	0	1	0	1	0	1	0	0	0	0	0	7.5	1	0	0	0	0	0	0	0	0	0	2	1	0	1	0	1
204	7/7/2012	26	1	0	2700	37	18	1	1	0	0	0	1	0	0	0	0	3		1	0	0	0	0	0	0	0	0	0	2	0	0		0	1
205	7/7/2012	32	0	0	3100	40	12	1	1	0	0	0	0	0	0	1	0	0	7.5	0	0	1	0	0	0	0	0	0	1	2	1	0	1	0	1
206	7/7/2012	28	0	0	2500	40	999	1	1	0	1	0	0	1	0	0	0	0	5	0	0	1	0	1	0	0	0	0	0	0	1		0	1	0
207	7/7/2012	27	0	1	2700	39	5	1	0									0	2.5	1	0	0	0	0	0	0	0	0	0	2	1	0	0	0
208	7/7/2012	37	1	1	3300	42	12	0	1	1	0	0	0	0	0	0	0	0	5	1	0	0	0	0	0	0	0	0	1	2	2	0	0	0	1
209	7/7/2012	31	0	0	2800	41	8	1	1	0	0	0	0	0	0	1	0	0	10	1	0	0	0	0	0	0	0	0	1	2	2	0	1	0	1
210	7/7/2012	21	1	0	2300	39	10	0	1	0	0	0	0	0	0	1	0	1		0	0	1	0	0	0	0	0	0	0	0	1	0		0	1
211	7/7/2012	28	0	0	3200	43	12	1	1	1	0	0	0	0	0	0	0	0	7.5	0	0	1	0	0	0	0	0	0	0	2	2	0	1	0	1
212	7/7/2012	24	1	0	2900	99	13	0	1	0	0	0	0	0	0	1	0	0	5	0	0	0	0	1	0	0	0	0	0	2		0	0	1	1
213	7/6/2012	24	1	0	2700	43	9	0	1	1	0	0	0	0	1	0	0	3		0	0	0	0	0	0	0	1	0	0	2	2	0		0	1
214	7/7/2012	26	0	0	2900	39	18	0	0									0	5	1	0	0	0	0	0	0	0	0	0	2	1	0	0	0
215	7/6/2012	30	1	1	2600	38	5	0	1	0	0	0	0	0	1	0	0	0	5	0	0	1	0	0	0	0	1	0	0	2	0	0	0	0	1
216	7/7/2012	30	0	1	3100	40	7	1	1	0	1	0	0	0	0	0	0	0	5	0	0	1	0	0	0	0	0	0	0	2	1	0	0	0	1
217	7/7/2012	29	0	0	2800	40	13	1	1	0	0	0	1	0	0	0	0	0	7.5	0	0	1	0	0	0	0	0	0	0	2	1	0	1	0	1
218	7/7/2012	28	1	0	2700	39	12	0	1	0	0	0	0	0	1	0	0	0	7.5	1	0	0	0	0	0	0	0	0	0	2	1	0	1	0	1
219	7/7/2012	27	0	0	2900	41	14	0	1	0	0	0	0	0	0	1	0	3		1	0	0	0	0	0	0	0	0	0	2	2	0		0	1
220	7/7/2012	26	1	0	2900	41	14	0	1	1	0	1	0	0	0	0	0	0	10	1	0	0	0	0	0	0	0	0	0	2	2	0	1	0	0
221	7/6/2012	31	0	0	3000	38	10	0	1	0	0	0	1	0	0	0	0	0	5	0	0	0	0	1	0	0	0	0	1	2	0	0	0	1	1
222	7/7/2012	32	0	0	3200	39	10	1	1	0	0	0	0	0	0	1	0	0	7.5	1	0	0	0	0	0	0	0	0	1	2	1	0	1	0	1
223	7/7/2012	26	0	0	2800	43	20	0	0									0	10	0	0	0	0	1	0	0	0	0	0	2	2	1	1	1
224	7/7/2012	27	0	0	3100	40	11	0	1	0	0	1	1	0	0	0	0	0	7.5	1	0	0	0	0	0	0	0	0	0	2	1	0	1	0	0
225	7/7/2012	32	0	0	2300	40	11	0	1	0	0	0	1	0	0	0	0	0	5	0	0	1	0	1	0	1	0	0	1	0	1	0	0	1	1
226	7/7/2012	28	0	0	2700	41	5	1	1	0	1	0	0	0	0	0	0	0	7.5	1	0	0	0	0	0	0	0	0	0	2	2	0	1	0	1
227	7/7/2012	32	0	1	3300	40	11	0	1	0	0	0	1	0	0	0	0	0	5	0	0	1	0	1	0	1	0	0	1	2	1	0	0	1	1
228	7/7/2012	28	0	1	2800	39	6	1	0									0	5	1	0	0	0	0	0	0	0	0	0	2	1	0	0	0
229	7/7/2012	30	0	0	3400	42	12	1	1	1	0	0	0	0	0	0	0	0	10	1	0	0	0	0	0	0	0	0	0	2	2	0	1	0	1
230	7/7/2012	26	0	0	3100	99	12	0	0									0	5	1	0	0	0	0	0	0	0	0	0	2		0	0	0
231	7/6/2012	26	0	0	3100	38	13	0	1	0	1	0	0	0	0	0	0	0	10	0	0	0	0	1	0	0	0	0	0	2	0	0	1	1	1
232	7/7/2012	29	0	0	3200	43	13	0	1	1	0	0	0	0	0	1	0	0	5	1	0	0	0	0	0	0	0	0	0	2	2	0	0	0	1
233	7/7/2012	27	1	1	3200	40	13	0	0									3		1	0	0	0	0	0	0	0	0	0	2	1	0		0
234	7/7/2012	30	0	1	2800	42	5	1	1	0	1	0	0	0	0	0	0	0	2.5	1	0	0	0	0	0	0	0	0	0	2	2	0	0	0	1
235	7/7/2012	31	1	0	3000	38	12	0	1	0	0	0	1	0	0	0	0	0	5	0	0	0	0	1	0	0	0	0	1	2	0	0	0	1	1
236	7/7/2012	26	1	0	2400	43	19	0	1	1	1	0	0	0	0	1	0	0	15	0	0	0	0	1	0	0	0	0	0	0	2	1	2	1	1
237	7/7/2012	28	0	0	2800	39	10	0	0									0	7.5	1	0	0	0	0	0	0	0	0	0	2	1	0	1	0
238	7/7/2012	31	1	0	3300	99	8	0	1	0	1	0	1	0	0	0	0	0	5	0	0	1	0	1	0	0	0	0	1	2		0	0	1	1
239	7/7/2012	26	0	0	3100	42	13	1	1	1	0	0	0	0	0	0	0	0	7.5	1	0	0	0	0	0	0	0	0	0	2	2	0	1	0	1
240	7/7/2012	32	1	0	3100	38	10	1	1	0	1	0	0	0	0	0	0	0	5	1	0	0	0	0	0	0	0	0	1	2	0	0	0	0	1
241	7/7/2012	29	0	1	2900	40	5	1	0									0	2.5	1	0	0	0	0	0	0	0	0	0	2	1	0	0	0
242	7/7/2012	33	0	1	4000	39	8	1	0									0	5	0	0	0	1	0	0	0	0	0	1	1	1	0	0	0
243	7/7/2012	26	0	0	2700	39	12	0	0									0	7.5	1	0	0	0	0	0	0	0	0	0	2	1	0	1	0
244	7/7/2012	27	0	0	2800	38	7	0	1	0	1	0	0	0	0	0	0	0	7.5	1	0	0	0	0	0	0	0	0	0	2	0	0	1	0	1
245	7/7/2012	31	1	0	3100	99	10	0	1	0	0	0	1	0	0	1	0	0	5	0	0	1	0	1	0	0	0	0	1	2		0	0	1	1
246	7/7/2012	26	0	0	2800	40	11	1	1	0	0	0	0	0	0	1	0	0	7.5	1	0	0	0	0	0	0	0	0	0	2	1	0	1	0	1
247	7/7/2012	29	1	1	2800	41	5	1	0									0	2.5	1	0	0	0	0	0	0	0	0	0	2	2	0	0	0
248	7/7/2012	25	0	0	2400	36	9	1	1	0	1	0	0	0	0	0	1	0	5	0	0	0	0	1	0	0	0	0	0	0	0	0	0	1	0
249	7/7/2012	28	0	1	2900	39	6	1	0									0	2.5	1	0	0	0	0	0	0	0	0	0	2	1	0	0	0
250	7/7/2012	27	0	0	3300	38	12	1	0									0	7.5	1	0	0	0	0	0	0	0	0	0	2	0	0	1	0
251	7/7/2012	26	0	0	2700	42	12	0	1	1	1	0	0	0	0	1	0	0	5	0	0	1	0	1	0	0	0	0	0	2	2	0	0	1	1
252	7/7/2012	28	0	0	2600	39	12	1	1	0	1	0	0	0	0	0	0	0	5	1	0	0	0	0	0	0	0	0	0	2	1	0	0	0	1
253	7/7/2012	28	1	0	3400	42	14	0	0									0	10	0	0	0	0	1	0	0	0	0	0	2	2	0	1	1
254	7/7/2012	24	0	0	2500	99	13	0	1	0	0	0	1	0	0	0	0	0	7.5	0	0	0	0	1	0	1	0	0	0	0		0	1	1	1
255	7/7/2012	26	0	1	3800	37	6	0	1	0	0	0	1	1	0	0	0	0	5	1	0	0	0	0	0	0	0	0	0	2	0	0	0	0	0
256	7/7/2012	30	0	1	3400	40	10	1	1	0	0	0	0	0	1	0	0	0	2.5	1	0	0	0	0	0	0	0	0	0	2	1	0	0	0	1
257	7/7/2012	29	0	1	2700	43	5	1	1	1	0	0	0	0	0	0	0	1		1	0	0	0	0	0	0	0	0	0	2	2	0		0	1
258	7/7/2012	27	0	0	2900	39	999	0	0									3		1	0	0	0	0	0	0	0	0	0	2	1			0
259	7/7/2012	31	0	0	2900	42	3	1	1	1	0	0	0	0	0	1	0	1		1	0	0	0	0	0	0	0	0	1	2	2	0		0	1
260	7/7/2012	24	1	0	2300	99	9	0	1	0	1	0	0	1	0	0	0	0	5	0	0	1	0	1	0	0	0	0	0	0		0	0	1	0
261	7/8/2012	25	0	0	2400	39	12	0	0									0	7.5	1	0	0	0	0	0	0	0	0	0	0	1	0	1	0
262	7/8/2012	29	0	1	3500	41	7	1	1	0	1	0	0	0	0	0	0	0	2.5	1	0	0	0	0	0	0	0	0	0	2	2	0	0	0	1
263	7/8/2012	26	0	0	2700	39	10	0	0									0	5	1	0	0	0	0	0	0	0	0	0	2	1	0	0	0
264	7/8/2012	27	0	0	2800	42	10	1	1	1	0	0	0	0	0	0	0	0	7.5	1	0	0	0	0	0	0	0	0	0	2	2	0	1	0	1
265	7/8/2012	31	1	0	2400	38	11	1	1	0	0	0	1	0	0	0	0	2		0	1	0	0	0	0	0	0	0	1	0	0	0		0	1
266	7/8/2012	23	1	0	2800	39	14	0	0									0	7.5	1	0	0	0	0	0	0	0	0	0	2	1	0	1	0
267	7/8/2012	32	0	0	3100	39	9	0	1	0	0	0	1	0	0	0	0	3		1	0	0	0	0	0	0	0	0	1	2	1	0		0	1
268	7/8/2012	26	0	0	2400	39	12	0	0									0	5	1	0	0	0	0	0	0	0	0	0	0	1	0	0	0
269	7/9/2012	29	0	1	3100	41	6	1	1	0	1	0	0	0	0	0	0	0	2.5	1	0	0	0	0	0	0	0	0	0	2	2	0	0	0	1
270	7/9/2012	27	0	0	2900	40	10	1	1	0	0	0	0	0	1	0	0	0	5	0	0	1	0	0	0	0	0	0	0	2	1	0	0	0	1
271	7/9/2012	28	0	1	3100	41	8	1	1	0	1	0	0	0	0	0	0	0	2.5	1	0	0	0	0	0	0	0	0	0	2	2	0	0	0	1
272	7/9/2012	30	1	1	2800	41	6	1	0									0	2.5	1	0	0	0	0	0	0	0	0	0	2	2	0	0	0
273	7/8/2012	22	1	0	2500	41	5	1	1	0	0	0	1	0	0	1	0	2		0	0	1	0	0	0	1	0	0	0	0	2	0		0	1
274	7/8/2012	32	0	1	3100	42	8	1	1	1	1	0	0	0	0	0	0	1		1	0	0	0	0	0	0	0	0	1	2	2	0		0	1
275	7/9/2012	26	0	0	2500	39	11	0	0									0	5	1	0	0	0	0	0	0	0	0	0	0	1	0	0	0
276	7/9/2012	19	1	0	2400	39	10	1	1	0	0	0	0	0	1	0	0	0	5	0	0	1	0	1	0	0	0	0	0	0	1	0	0	1	1
277	7/8/2012	31	0	1	3100	39	6	1	0									0	5	0	0	1	0	0	0	0	0	0	1	2	1	0	0	0
278	7/9/2012	32	0	0	2900	35	9	0	1	0	0	0	1	0	0	0	0	0	5	0	0	1	0	1	0	0	0	0	1	2	0	0	0	1	1
279	7/9/2012	27	0	0	2800	40	6	1	1	0	0	0	0	0	1	0	0	0	5	1	0	0	0	0	0	0	0	0	0	2	1	0	0	0	1
280	7/9/2012	31	0	0	3100	42	7	0	1	1	0	0	1	0	0	0	0	0	5	0	0	1	0	1	0	0	0	0	1	2	2	0	0	1	1
281	7/8/2012	30	0	1	2800	41	5	1	1	0	1	0	0	0	0	0	0	0	2.5	1	0	0	0	0	0	0	0	0	0	2	2	0	0	0	1
282	7/9/2012	31	0	0	2400	39	11	1	1	0	1	1	0	0	0	0	0	0	7.5	1	0	0	0	0	0	0	0	0	1	0	1	0	1	0	0
283	7/8/2012	26	0	0	2500	39	12	1	0									0	5	1	0	0	0	0	0	0	0	0	0	0	1	0	0	0
284	7/8/2012	22	1	0	2800	99	13	0	1	0	0	0	1	0	0	0	0	0	5	0	0	0	0	1	0	1	0	0	0	2		0	0	1	1
285	7/9/2012	28	0	0	2900	41	9	1	1	1	0	0	0	0	0	0	0	0	25	1	0	0	0	0	0	0	0	0	0	2	2	0	2	0	1
286	7/9/2012	30	0	1	3100	39	8	1	0									0	2.5	1	0	0	0	0	0	0	0	0	0	2	1	0	0	0
287	7/9/2012	27	0	0	2600	42	6	1	1	1	0	0	0	0	0	0	0	2		1	0	0	0	0	0	0	0	0	0	2	2	0		0	1
288	7/8/2012	29	0	1	3500	40	6	1	0									0	5	1	0	0	0	0	0	0	0	0	0	2	1	0	0	0
289	7/9/2012	26	1	0	2800	40	14	0	0									0	7.5	1	0	0	0	0	0	0	0	0	0	2	1	0	1	0
290	7/8/2012	28	0	1	2700	40	8	1	0									0	2.5	1	0	0	0	0	0	0	0	0	0	2	1	0	0	0
291	7/9/2012	26	0	0	2800	39	12	0	0									0	5	1	0	0	0	0	0	0	0	0	0	2	1	0	0	0
292	7/9/2012	29	0	1	3100	42	6	1	1	1	0	0	0	0	0	0	0	0	2.5	1	0	0	0	0	0	0	0	0	0	2	2	0	0	0	1
293	7/9/2012	30	1	1	2700	39	7	1	0									0	2.5	1	0	0	0	0	0	0	0	0	0	2	1	0	0	0
294	7/9/2012	32	1	0	2400	39	10	1	1	0	0	0	1	0	0	0	0	0	5	0	0	0	0	1	0	0	0	0	1	0	1	0	0	1	1
295	7/9/2012	32	0	1	9999	40	8	1	1	0	1	0	0	0	1	0	0	0	2.5	1	0	0	0	0	0	0	0	0	1		1	0	0	0	1
296	7/9/2012	29	0	0	2800	39	13	0	0									0	7.5	1	0	0	0	0	0	0	0	0	0	2	1	0	1	0
297	7/9/2012	27	0	1	3100	39	12	1	1	0	1	0	0	0	0	0	0	0	2.5	1	0	0	0	0	0	0	0	0	0	2	1	0	0	0	1
298	7/9/2012	30	0	1	3500	41	7	1	0									0	2.5	1	0	0	0	0	0	0	0	0	0	2	2	0	0	0
299	7/9/2012	27	0	0	2900	99	8	1	1	1	0	0	0	0	0	0	0	2		1	0	0	0	0	0	0	0	0	0	2		0		0	1
300	7/9/2012	26	0	0	2800	42	11	0	1	1	0	0	0	0	0	0	0	0	7.5	1	0	0	0	0	0	0	0	0	0	2	2	0	1	0	1
301	7/8/2012	31	0	0	2400	39	6	1	1	0	1	0	0	0	0	0	0	0	5	1	0	0	0	0	0	0	0	0	1	0	1	0	0	0	1
302	7/9/2012	26	1	0	2700	42	9	1	1	1	0	0	0	0	0	0	0	0	7.5	1	0	0	0	0	0	0	0	0	0	2	2	0	1	0	1
303	7/10/2012	30	0	1	2900	39	7	1	0									0	2.5	1	0	0	0	0	0	0	0	0	0	2	1	0	0	0
304	7/10/2012	27	0	0	2600	99	10	0	0									0	5	1	0	0	0	0	0	0	0	0	0	2		0	0	0
305	7/10/2012	29	0	1	2500	99	8	1	0									0	2.5	1	0	0	0	0	0	0	0	0	0	0		0	0	0
306	7/10/2012	26	0	0	2800	39	11	0	0									0	7.5	1	0	0	0	0	0	0	0	0	0	2	1	0	1	0
307	7/10/2012	27	0	0	2700	39	7	0	1	0	0	1	0	0	0	1	0	3		1	0	0	0	0	0	0	0	0	0	2	1	0		0	0
308	7/10/2012	29	0	1	3100	41	5	1	1	0	1	0	0	0	0	0	0	0	2.5	1	0	0	0	0	0	0	0	0	0	2	2	0	0	0	1
309	7/10/2012	30	0	1	2900	40	6	1	0									0	2.5	1	0	0	0	0	0	0	0	0	0	2	1	0	0	0
310	7/10/2012	28	0	1	2700	41	6	1	1	1	0	0	0	0	0	0	0	0	5	1	0	0	0	0	0	0	0	0	0	2	2	0	0	0	1
311	7/10/2012	29	0	1	3100	40	8	1	0									0	2.5	1	0	0	0	0	0	0	0	0	0	2	1	0	0	0
312	7/10/2012	26	0	0	2800	39	14	0	1	0	1	0	0	0	0	0	0	0	5	1	0	0	0	0	0	0	0	0	0	2	1	0	0	0	1
313	7/10/2012	29	0	1	2900	40	5	1	0									0	2.5	1	0	0	0	0	0	0	0	0	0	2	1	0	0	0
314	7/10/2012	33	0	1	2600	40	6	1	1	0	1	0	0	0	0	0	0	0	2.5	1	0	0	0	0	0	0	0	0	1	2	1	0	0	0	1
315	7/10/2012	28	1	0	2700	39	7	1	1	0	1	0	1	0	0	0	0	0	5	0	0	0	0	1	0	1	0	0	0	2	1	0	0	1	1
316	7/10/2012	26	0	0	2800	39	10	0	0									0	7.5	1	0	0	0	0	0	0	0	0	0	2	1	0	1	0
317	7/10/2012	28	0	1	3100	41	5	1	1	0	1	0	0	0	0	0	0	0	2.5	0	0	1	0	0	0	0	0	0	0	2	2	0	0	0	1
318	7/10/2012	24	1	0	2800	99	11	0	0									0	7.5	1	0	0	0	0	0	0	0	0	0	2		0	1	0
319	7/10/2012	29	0	1	2900	41	6	1	0									0	2.5	1	0	0	0	0	0	0	0	0	0	2	2	0	0	0
320	7/10/2012	27	0	1	3100	40	5	1	1	0	1	0	0	0	0	0	0	0	2.5	1	0	0	0	0	0	0	0	0	0	2	1	0	0	0	1
321	7/10/2012	31	1	0	3600	40	16	0	1	0	1	0	0	0	0	0	1	1		0	0	1	0	1	0	0	0	0	1	2	1	0		1	0
322	7/10/2012	31	0	0	2800	37	10	0	1	0	0	1	1	0	0	0	0	2		1	0	0	0	0	0	0	0	0	1	2	0	0		0	0
323	7/10/2012	31	1	0	2600	38	12	1	1	0	1	0	0	1	1	0	0	1		0	0	1	0	1	0	0	0	0	1	2	0	0		1	0
324	7/10/2012	24	0	0	2400	42	8	1	1	1	0	0	0	0	0	0	0	3		1	0	0	0	0	0	0	0	0	0	0	2	0		0	1
325	7/10/2012	27	0	0	2700	43	999	1	1	1	0	0	0	0	0	0	0	0	10	1	0	0	0	0	0	0	0	0	0	2	2		1	0	1
326	7/10/2012	27	1	0	2900	37	19	0	1	0	1	0	0	0	0	0	0	1		0	0	1	0	0	0	0	0	0	0	2	0	1		0	1
327	7/10/2012	32	0	0	3000	38	10	0	1	0	1	0	0	0	1	0	0	1		0	0	1	0	1	0	0	0	0	1	2	0	0		1	1
328	7/10/2012	31	1	0	2600	40	14	1	1	0	0	1	0	0	0	1	0	3		0	0	1	0	1	0	0	0	0	1	2	1	0		1	0
329	7/10/2012	26	1	0	2400	37	11	0	1	0	0	0	1	0	0	0	0	2		1	0	0	0	0	0	0	0	0	0	0	0	0		0	1
330	7/10/2012	32	0	0	2700	43	999		1	1	0	0	0	0	0	1	0	0	5	0	0	0	0	1	0	0	0	0	1	2	2		0	1	1
331	7/10/2012	34	1	1	2400	37	9	1	1	0	0	0	1	0	0	0	0	2		0	0	1	0	0	0	0	0	0	1	0	0	0		0	1
332	7/10/2012	26	1	0	2800	36	8	1	1	0	0	0	1	0	0	1	0	2		1	0	0	0	0	0	0	0	0	0	2	0	0		0	1
333	7/10/2012	31	1	0	2300	38	7	0	1	0	1	1	0	0	0	0	0	1		1	0	0	0	0	0	0	0	0	1	0	0	0		0	0
334	7/10/2012	23	1	0	2400	38	11	1	1	0	0	0	1	0	0	0	0	3		0	1	0	0	0	0	0	0	0	0	0	0	0		0	1
335	7/10/2012	24	1	0	3100	42	7	1	1	0	0	0	0	0	0	1	0	0	7.5	1	0	0	0	0	0	0	0	0	0	2	2	0	1	0	1
336	7/10/2012	25	0	0	2400	37	9	1	1	0	0	0	1	0	0	0	0	2		1	0	0	0	0	0	0	0	0	0	0	0	0		0	1
337	7/10/2012	32	1	1	4000	37	20	1	1	0	0	0	1	0	1	0	0	1		1	0	0	0	0	0	0	0	0	1	1	0	1		0	1
338	7/10/2012	23	1	0	2000	38	12	0	1	0	0	0	0	1	1	0	0	3		0	0	1	0	1	0	0	0	0	0	0	0	0		1	0
339	7/10/2012	31	1	1	3500	37	9	1	1	0	0	0	1	0	0	0	0	0	7.5	1	0	0	0	0	0	0	0	0	1	2	0	0	1	0	1
340	7/10/2012	24	1	0	3200	99	12	0	0									0	5	0	0	0	0	1	0	0	0	0	0	2		0	0	1
341	7/10/2012	26	1	0	2400	37	12	0	1	0	1	0	0	1	0	0	0	0	7.5	1	0	0	0	0	0	0	0	0	0	0	0	0	1	0	0
342	7/10/2012	32	1	0	2400	36	19	1	1	0	0	0	1	0	0	0	0	2		1	0	0	0	0	0	0	0	0	1	0	0	1		0	1
343	7/10/2012	31	0	0	4300	36	21	0	1	0	0	0	0	0	0	1	0	2		1	0	0	0	0	0	0	0	0	1	1	0	1		0	1
344	7/10/2012	22	1	0	2400	37	11	0	1	0	0	0	1	0	0	0	0	2		0	0	1	0	0	0	0	0	0	0	0	0	0		0	1
345	7/10/2012	33	0	1	9999	38	13	0	1	0	1	0	0	0	0	0	0	0	2.5	0	0	1	0	1	0	0	0	0	1		0	0	0	1	1
346	7/10/2012	18	1	0	2500	39	18	0	1	0	0	1	1	0	0	0	0	3		0	0	1	0	1	0	0	0	0	0	0	1	0		1	0
347	7/10/2012	27	0	0	2200	37	8	0	1	0	0	0	1	1	0	0	0	0	5	1	0	0	0	0	0	0	0	0	0	0	0	0	0	0	0
348	7/10/2012	27	1	0	2400	37	11	0	1	0	1	0	0	0	0	0	0	0	7.5	1	0	0	0	0	0	0	0	0	0	0	0	0	1	0	1
349	7/10/2012	34	0	1	4100	36	10	0	1	0	1	0	0	0	0	0	1	2		1	0	0	0	0	0	0	0	0	1	1	0	0		0	0
350	7/10/2012	30	0	1	2800	38	12		1	0	0	0	0	0	1	0	0	0	7.5	1	0	0	0	0	0	0	0	0	0	2	0	0	1	0	1
351	7/10/2012	25	1	1	3400	37	7	1	1	0	0	0	1	0	0	0	0	2		1	0	0	0	0	0	0	0	0	0	2	0	0		0	1
352	7/10/2012	26	0	0	4100	37	7	1	1	0	0	0	1	0	0	1	0	3		1	0	0	0	0	0	0	0	0	0	1	0	0		0	1
353	7/10/2012	32	0	1	2700	37	6	0	1	0	1	0	0	0	1	0	0	0	2.5	1	0	0	0	0	0	0	0	0	1	2	0	0	0	0	1
354	7/10/2012	31	1	0	4000	38	14	0	1	0	1	0	1	0	1	0	0	1		0	0	0	0	1	0	0	0	0	1	1	0	0		1	1
355	7/10/2012	21	1	0	2300	99	999		1	0	0	0	0	0	1	0	0	3		0	0	0	0	1	0	0	1	0	0	0				1	1
356	7/10/2012	31	1	1	3300	39	20	1	1	0	1	0	0	0	0	0	1	1		0	0	1	0	1	0	0	0	0	1	2	1	1		1	0
357	7/10/2012	27	0	0	3000	37	19	0	1	0	0	0	1	0	0	0	0	0	10	0	1	0	0	0	0	0	0	0	0	2	0	1	1	0	1
358	7/10/2012	32	0	0	3100	43	16	0	1	1	0	0	1	0	0	1	0	2		0	0	1	0	1	0	0	0	0	1	2	2	0		1	1
359	7/10/2012	31	0	0	2700	41	22	1	1	1	0	0	0	0	0	0	0	2		1	0	0	0	0	0	0	0	0	1	2	2	1		0	1
360	7/10/2012	22	1	0	2400	38	7	1	1	0	0	1	0	0	1	0	0	0	5	0	0	0	0	1	0	0	0	0	0	0	0	0	0	1	0
361	7/10/2012	31	0	0	3300	42	12	1	1	1	0	0	0	0	0	0	0	3		1	0	0	0	0	0	0	0	0	1	2	2	0		0	1
362	7/10/2012	25	0	0	4100	40	9	1	1	0	1	0	0	0	0	0	0	0	5	1	0	0	0	0	0	0	0	0	0	1	1	0	0	0	1
363	7/10/2012	24	0	0	2500	38	10	1	1	0	0	0	1	0	0	0	0	3		0	1	0	0	0	0	0	0	0	0	0	0	0		0	1
364	7/10/2012	26	0	0	2800	37	8	1	1	0	0	0	1	0	0	0	0	3		0	1	0	0	0	0	0	0	0	0	2	0	0		0	1
365	7/10/2012	34	0	1	3300	38	10	0	1	0	1	0	0	0	0	0	1	0	5	0	0	1	0	1	0	0	0	0	1	2	0	0	0	1	0
366	7/10/2012	31	0	0	3100	43	16	0	1	1	0	0	0	0	0	0	0	0	5	0	0	0	0	1	0	0	0	0	1	2	2	0	0	1	1
367	7/10/2012	31	0	0	3600	40	10	1	1	0	0	0	0	0	0	1	0	3		1	0	0	0	0	0	0	0	0	1	2	1	0		0	1
368	7/10/2012	23	1	0	2600	40	11	1	1	0	1	0	1	0	0	0	0	0	7.5	0	0	1	0	0	0	0	0	0	0	2	1	0	1	0	1
369	7/10/2012	21	1	0	2300	38	12	0	1	0	0	1	1	0	0	0	0	2		0	0	1	0	1	0	0	0	0	0	0	0	0		1	0
370	7/10/2012	28	0	0	3300	39	12	1	0									0	5	1	0	0	0	0	0	0	0	0	0	2	1	0	0	0
371	7/10/2012	31	1	1	2800	43	6	0	1	1	0	0	0	0	0	0	0	3		1	0	0	0	0	0	0	0	0	1	2	2	0		0	1
372	7/10/2012	30	0	0	3000	38	12	0	1	0	1	0	0	0	1	0	0	3		1	0	0	0	0	0	0	0	0	0	2	0	0		0	1
373	7/10/2012	33	1	1	2700	37	11	1	1	0	0	0	1	0	0	0	0	2		1	0	0	0	0	0	0	0	0	1	2	0	0		0	1
374	7/10/2012	27	0	0	4200	42	8	1	1	1	0	0	0	0	0	0	0	0	5	1	0	0	0	0	0	0	0	0	0	1	2	0	0	0	1
375	7/10/2012	26	1	1	2700	99	16	0	1	0	0	0	1	0	0	0	0	0	5	0	0	1	0	1	0	0	0	0	0	2		0	0	1	1
376	7/10/2012	25	0	0	2800	38	10	1	1	0	1	0	0	0	0	0	0	1		1	0	0	0	0	0	0	0	0	0	2	0	0		0	1
377	7/10/2012	31	1	0	3100	38	7	1	1	0	0	0	0	0	1	0	0	1		1	0	0	0	0	0	0	0	0	1	2	0	0		0	1
378	7/10/2012	26	0	0	3000	42	10	0	1	1	0	0	0	0	0	0	0	3		1	0	0	0	0	0	0	0	0	0	2	2	0		0	1
379	7/10/2012	27	0	0	4200	38	14	1	1	0	0	0	0	1	0	1	0	0	7.5	0	0	0	0	0	0	0	0	1	0	1	0	0	1	0	0
380	7/10/2012	27	0	0	3200	99	10		1	1	0	0	0	1	0	0	0	0	5	1	0	0	0	0	0	0	0	0	0	2		0	0	0	0
381	7/10/2012	28	0	0	4100	38	8	0	1	0	0	0	1	0	0	0	0	2		0	0	0	0	0	0	0	0	1	0	1	0	0		0	1
382	7/10/2012	31	0	0	2400	39	10	1	1	0	0	0	1	0	0	0	0	2		1	0	0	0	0	0	0	0	0	1	0	1	0		0	1
383	7/10/2012	27	0	0	2800	38	8	1	1	0	1	1	0	0	0	0	0	0	5	1	0	0	0	0	0	0	0	0	0	2	0	0	0	0	0
384	7/10/2012	26	0	0	9999	42	7	1	1	1	0	0	0	0	0	0	0	2		1	0	0	0	0	0	0	0	0	0		2	0		0	1
385	7/10/2012	24	1	0	3100	40	9	0	1	0	1	0	0	0	0	0	0	0	7.5	0	0	0	0	1	0	0	0	0	0	2	1	0	1	1	1
386	7/10/2012	31	1	0	4000	40	18	0	1	0	0	0	1	0	0	0	0	1		0	0	0	0	1	1	0	0	0	1	1	1	0		1	1
387	7/10/2012	32	1	0	3100	38	23	1	1	0	0	0	1	0	0	0	0	0	7.5	1	0	0	0	0	0	0	0	0	1	2	0	1	1	0	1
388	7/10/2012	28	0	0	2600	42	10	1	1	1	0	0	0	0	0	0	0	3		1	0	0	0	0	0	0	0	0	0	2	2	0		0	1
389	7/10/2012	26	0	0	2700	38	11	0	1	0	0	0	1	0	0	0	0	2		1	0	0	0	0	0	0	0	0	0	2	0	0		0	1
390	7/10/2012	23	1	0	2400	37	11	0	1	0	0	0	1	0	0	0	0	0	7.5	0	0	0	0	1	0	1	0	0	0	0	0	0	1	1	1
391	7/11/2012	26	0	1	2300	37	18	0	1	0	0	0	1	0	0	0	0	2		0	1	0	0	0	0	0	0	0	0	0	0	0		0	1
392	7/11/2012	27	0	0	2700	37	2	1	1	0	0	0	0	0	1	0	0	0	5	1	0	0	0	0	0	0	0	0	0	2	0	0	0	0	1
393	7/11/2012	19	1	0	2400	36	14	0	1	0	0	0	1	0	0	0	0	2		0	1	0	0	0	0	0	0	0	0	0	0	0		0	1
394	7/11/2012	24	0	0	3400	42	8	1	1	1	0	0	0	0	0	0	0	0	7.5	0	0	0	1	0	0	0	0	0	0	2	2	0	1	0	1
395	7/11/2012	28	0	0	2900	35	12	0	1	0	0	0	1	0	0	0	1	3		0	0	0	0	1	1	0	0	0	0	2	0	0		1	0
396	7/11/2012	27	1	0	3400	38	10	1	1	0	0	0	0	1	1	0	0	0	5	1	0	0	0	0	0	0	0	0	0	2	0	0	0	0	0
397	7/11/2012	23	0	0	2300	38	12	0	1	0	1	0	0	0	0	0	0	2		1	0	0	0	0	0	0	0	0	0	0	0	0		0	1
398	7/11/2012	31	0	0	3100	38	6	1	1	0	0	0	0	0	0	1	0	0	2.5	1	0	0	0	0	0	0	0	0	1	2	0	0	0	0	1
399	7/11/2012	34	1	1	3400	37	10	1	1	0	1	0	0	0	1	0	1	0	10	1	0	0	0	0	0	0	0	0	1	2	0	0	1	0	0
400	7/11/2012	26	1	0	3000	41	13	1	1	0	0	0	0	0	0	1	0	0	10	1	0	0	0	0	0	0	0	0	0	2	2	0	1	0	1
401	7/11/2012	27	0	0	2900	42	14	0	1	1	0	0	0	0	0	0	0	2		1	0	0	0	0	0	0	0	0	0	2	2	0		0	1
402	7/11/2012	28	0	0	3000	40	8	0	1	0	0	0	0	0	0	1	0	2		1	0	0	0	0	0	0	0	0	0	2	1	0		0	1
403	7/11/2012	25	0	0	2400	39	13	1	1	0	0	0	1	0	0	0	0	3		0	1	0	0	0	0	0	0	0	0	0	1	0		0	1
404	7/11/2012	32	0	0	4300	38	16	0	1	0	1	0	1	0	0	0	0	0	5	0	0	0	0	1	1	0	0	0	1	1	0	0	0	1	1
405	7/11/2012	31	1	0	3400	38	8	1	1	0	0	0	1	0	0	0	0	3		1	0	0	0	0	0	0	0	0	1	2	0	0		0	1
406	7/11/2012	28	0	0	2700	36	11	1	1	0	0	0	1	0	0	0	0	0	5	1	0	0	0	0	0	0	0	0	0	2	0	0	0	0	1
407	7/11/2012	26	0	0	2500	39	5	1	1	0	0	0	0	0	0	1	0	3		1	0	0	0	0	0	0	0	0	0	0	1	0		0	1
408	7/11/2012	33	1	1	3300	40	19	0	1	0	0	0	0	1	1	0	0	1		0	0	0	0	1	0	0	0	0	1	2	1	1		1	0
409	7/11/2012	29	0	0	2600	39	9	1	1	0	1	0	0	0	0	0	0	1		1	0	0	0	0	0	0	0	0	0	2	1	0		0	1
410	7/11/2012	31	0	0	2800	33	999		1	0	0	0	1	0	0	0	0	0	2.5	0	0	0	0	1	0	0	0	0	1	2	0		0	1	1
411	7/11/2012	26	0	0	2800	40	11	1	1	1	0	0	0	0	0	0	0	2		1	0	0	0	0	0	0	0	0	0	2	1	0		0	1
412	7/11/2012	27	0	0	2900	38	10	1	1	0	0	0	0	0	1	0	0	0	5	1	0	0	0	0	0	0	0	0	0	2	0	0	0	0	1
413	7/11/2012	32	0	0	2800	42	7	0	1	1	0	0	0	0	0	0	0	2		1	0	0	0	0	0	0	0	0	1	2	2	0		0	1
414	7/11/2012	21	1	0	2600	36	10	0	1	0	0	0	1	0	0	0	0	0	5	0	1	0	0	0	0	0	0	0	0	2	0	0	0	0	1
415	7/11/2012	29	0	0	3300	42	7	1	1	1	0	0	0	0	0	0	0	0	5	1	0	0	0	0	0	0	0	0	0	2	2	0	0	0	1
416	7/11/2012	38	1	1	4000	41	16	0	1	0	1	0	0	0	0	0	1	0	5	0	0	0	0	1	0	0	0	0	1	1	2	0	0	1	0
417	7/11/2012	26	0	0	2500	39	9	1	1	0	0	0	1	0	0	0	0	0	5	0	1	0	0	0	0	0	0	0	0	0	1	0	0	0	1
418	7/11/2012	32	1	1	2300	38	18	0	1	0	1	1	0	0	0	0	0	0	5	0	0	1	0	1	0	0	0	0	1	0	0	0	0	1	0
419	7/11/2012	31	0	0	3400	42	13	0	1	1	0	0	0	0	0	0	0	0	10	1	0	0	0	0	0	0	0	0	1	2	2	0	1	0	1
420	7/11/2012	31	1	0	2200	34	18	0	1	0	0	1	1	0	0	0	0	1		0	0	1	0	1	0	0	0	0	1	0	0	0		1	0
421	7/11/2012	31	0	0	2700	39	16	1	1	0	0	1	1	0	0	0	0	0	10	1	0	0	0	0	0	0	0	0	1	2	1	0	1	0	0
422	7/11/2012	24	0	0	2800	40	14	1	1	1	0	0	0	0	0	0	0	1		0	0	1	0	1	0	0	0	0	0	2	1	0		1	1
423	7/11/2012	27	0	0	3000	38	14	1	1	0	1	0	0	0	0	0	0	0	10	1	0	0	0	0	0	0	0	0	0	2	0	0	1	0	1
424	7/11/2012	27	0	0	3300	40	12	1	1	0	0	0	0	0	1	0	0	0	7.5	1	0	0	0	0	0	0	0	0	0	2	1	0	1	0	1
425	7/11/2012	29	0	0	4000	40	10	0	1	1	0	0	0	0	0	0	0	1		1	0	0	0	0	0	0	0	0	0	1	1	0		0	1
426	7/11/2012	26	0	0	2500	38	8	1	1	0	0	1	0	0	0	1	0	3		1	0	0	0	0	0	0	0	0	0	0	0	0		0	0
427	7/12/2012	31	1	1	3000	38	15		1	0	1	0	0	0	0	0	0	1		0	0	0	0	1	1	0	0	0	1	2	0	0		1	1
428	7/12/2012	32	0	0	2700	43	10	1	1	1	0	0	0	0	0	0	0	2		1	0	0	0	0	0	0	0	0	1	2	2	0		0	1
429	7/12/2012	32	0	1	2800	43	7	1	1	1	0	0	0	0	0	1	0	3		1	0	0	0	0	0	0	0	0	1	2	2	0		0	1
430	7/12/2012	24	1	0	2600	40	999	1	1	0	0	0	0	0	1	0	0	0	10	1	0	0	0	0	0	0	0	0	0	2	1		1	0	1
431	7/12/2012	33	1	1	3500	39	8	1	1	0	0	0	0	0	1	0	0	0	5	0	0	0	0	0	0	0	1	0	1	2	1	0	0	0	1
432	7/12/2012	22	1	0	2900	42	6	1	1	1	0	0	0	0	0	0	0	2		0	0	0	0	1	0	0	0	0	0	2	2	0		1	1
433	7/12/2012	31	1	0	2800	38	10	1	1	0	0	0	1	0	0	0	0	2		0	0	0	0	1	0	0	0	0	1	2	0	0		1	1
434	7/12/2012	30	1	1	3500	40	6	1	1	0	0	0	1	0	0	0	1	0	2.5	1	0	0	0	0	0	0	0	0	0	2	1	0	0	0	0
435	7/11/2012	26	0	0	2800	37	8	0	1	0	0	0	0	0	1	0	0	0	7.5	1	0	0	0	0	0	0	0	0	0	2	0	0	1	0	1
436	7/11/2012	27	0	0	2600	37	10	0	1	0	0	0	0	0	0	0	1	2		0	0	0	0	0	0	0	0	1	0	2	0	0		0	0
437	7/11/2012	28	0	0	3200	38	7	1	1	0	1	0	0	0	0	0	0	1		1	0	0	0	0	0	0	0	0	0	2	0	0		0	1
438	7/12/2012	19	1	0	3200	39	16	0	1	0	1	0	0	0	0	0	1	0	5	0	0	0	0	1	1	0	0	0	0	2	1	0	0	1	0
439	7/11/2012	32	1	0	4100	38	10	0	1	0	0	0	0	0	0	1	0	2		0	0	1	0	1	0	0	0	0	1	1	0	0		1	1
440	7/11/2012	26	1	0	2700	38	999	1	1	0	1	0	0	0	0	0	0	0	5	1	0	0	0	0	0	0	0	0	0	2	0		0	0	1
441	7/11/2012	25	0	0	3100	41	11	1	1	0	0	0	0	0	0	1	0	2		1	0	0	0	0	0	0	0	0	0	2	2	0		0	1
442	7/12/2012	24	1	0	2300	37	12	0	1	0	0	0	1	0	0	0	0	2		0	1	0	0	0	0	0	0	0	0	0	0	0		0	1
443	7/12/2012	24	0	0	2800	38	11	1	1	0	0	0	1	0	0	0	0	2		1	0	0	0	0	0	0	0	0	0	2	0	0		0	1
444	7/12/2012	29	0	0	2600	40	10	1	1	0	1	0	0	0	0	0	1	0	5	1	0	0	0	0	0	0	0	0	0	2	1	0	0	0	0
445	7/12/2012	28	0	0	4100	99	14	1	1	0	0	0	1	0	0	0	0	0	5	0	0	1	0	1	0	0	0	0	0	1		0	0	1	1
446	7/11/2012	27	0	0	2900	43	10	1	1	1	0	0	0	0	0	0	0	0	2.5	1	0	0	0	0	0	0	0	0	0	2	2	0	0	0	1
447	7/12/2012	25	1	0	2800	39	11	0	1	0	0	0	0	0	1	0	0	0	5	1	0	0	0	0	0	0	0	0	0	2	1	0	0	0	1
448	7/12/2012	30	1	1	4200	38	8	0	1	0	1	0	0	0	0	0	1	0	5	0	0	0	0	0	0	0	0	1	0	1	0	0	0	0	0
449	7/11/2012	23	1	0	2500	43	12	0	1	1	0	1	0	0	0	0	0	2		1	0	0	0	0	0	0	0	0	0	0	2	0		0	0
450	7/11/2012	24	1	0	2600	38	6	1	1	0	0	0	0	0	1	0	0	0	7.5	1	0	0	0	0	0	0	0	0	0	2	0	0	1	0	1
451	7/11/2012	28	0	0	4000	38	10	1	1	0	0	0	0	0	1	0	1	2		1	0	0	0	0	0	0	0	0	0	1	0	0		0	0
452	7/11/2012	28	0	1	3100	37	8	1	1	0	0	0	0	0	1	0	0	0	5	0	0	1	0	0	0	0	1	0	0	2	0	0	0	0	1
453	7/11/2012	26	0	0	2500	36	11	0	1	0	0	0	1	0	0	0	0	0	5	0	0	0	0	0	0	1	0	0	0	0	0	0	0	0	1
454	7/11/2012	41	1	1	3200	41	10	0	1	0	0	0	0	0	1	0	1	0	5	1	0	0	0	0	0	0	0	0	1	2	2	0	0	0	0
455	7/12/2012	27	0	0	2600	39	12	0	1	0	1	0	0	0	0	0	0	0	5	1	0	0	0	0	0	0	0	0	0	2	1	0	0	0	1
456	7/12/2012	26	0	0	2500	39	13	0	1	0	0	0	0	0	0	1	0	0	5	1	0	0	0	0	0	0	0	0	0	0	1	0	0	0	1
457	7/12/2012	27	1	0	2100	35	19	0	1	0	0	0	1	0	0	0	0	2		0	1	0	0	0	0	0	0	0	0	0	0	1		0	1
458	7/12/2012	29	0	0	3000	41	10	1	1	1	0	1	0	0	0	0	0	0	5	1	0	0	0	0	0	0	0	0	0	2	2	0	0	0	0
459	7/12/2012	26	1	0	2300	38	9	1	1	0	0	0	1	0	0	0	0	3		0	0	1	0	1	0	0	0	0	0	0	0	0		1	1
460	7/12/2012	27	0	1	2800	38	12	1	1	0	1	0	0	0	0	0	0	0	5	1	0	0	0	0	0	0	0	0	0	2	0	0	0	0	1
461	7/12/2012	29	0	0	2700	42	10	1	1	1	0	0	0	0	0	0	0	0	5	1	0	0	0	0	0	0	0	0	0	2	2	0	0	0	1
462	7/12/2012	39	1	1	3200	37	11	0	1	0	0	0	0	0	1	0	1	0	5	0	0	0	0	1	0	0	1	0	1	2	0	0	0	1	0
463	7/12/2012	31	0	0	2600	38	6	1	1	0	0	0	0	0	1	0	0	0	5	1	0	0	0	0	0	0	0	0	1	2	0	0	0	0	1
464	7/12/2012	34	1	1	3300	40	18	0	1	0	1	0	0	0	0	0	0	0	5	0	0	0	0	1	1	0	0	0	1	2	1	0	0	1	1
465	7/12/2012	26	0	0	2700	41	22	1	1	0	0	0	0	0	0	1	0	0	20	1	0	0	0	0	0	0	0	0	0	2	2	1	2	0	1
466	7/12/2012	30	0	1	2800	39	7	1	1	0	0	0	0	0	0	1	0	0	5	0	0	1	0	0	0	0	0	0	0	2	1	0	0	0	1
467	7/12/2012	23		0	2200	37	12	0	1	0	1	0	0	1	0	0	0	0	5	0	0	0	0	1	0	0	0	0	0	0	0	0	0	1	0
468	7/12/2012	33	0	0	2700	39	10	1	1	0	0	0	1	0	0	0	0	2		1	0	0	0	0	0	0	0	0	1	2	1	0		0	1
469	7/12/2012	28	0	0	3000	38	9	1	1	0	0	0	0	0	1	0	0	0	5	1	0	0	0	0	0	0	0	0	0	2	0	0	0	0	1
470	7/12/2012	25	0	0	3400	39	12	1	1	0	1	0	0	0	0	0	0	1		1	0	0	0	0	0	0	0	0	0	2	1	0		0	1
471	7/12/2012	31	0	0	2900	38	20	0	1	0	0	1	0	0	0	1	0	0	10	1	0	0	0	0	0	0	0	0	1	2	0	1	1	0	0
472	7/12/2012	31	0	0	2600	35	10	1	1	0	0	0	1	0	0	0	0	3		0	0	0	0	1	0	1	0	0	1	2	0	0		1	1
473	7/12/2012	20	1	0	1800	35	16	0	1	0	1	0	0	0	0	0	0	0	7.5	0	1	0	0	0	0	0	0	0	0	0	0	0	1	0	1
474	7/12/2012	26	0	0	3300	39	10	1	1	0	0	0	0	0	0	1	0	2		1	0	0	0	0	0	0	0	0	0	2	1	0		0	1
475	7/12/2012	28	0	0	2700	38	8	1	1	0	1	0	0	0	0	0	0	3		1	0	0	0	0	0	0	0	0	0	2	0	0		0	1
476	7/12/2012	31	1	0	3200	41	18	0	1	0	0	0	0	0	0	1	0	2		0	0	1	0	1	0	0	0	0	1	2	2	0		1	1
477	7/12/2012	28	0	1	2600	38	10	1	1	0	0	0	1	0	0	0	0	2		0	1	0	0	0	0	0	0	0	0	2	0	0		0	1
478	7/12/2012	29	0	0	4300	39	12	1	1	0	1	0	0	0	1	0	0	1		1	0	0	0	0	0	0	0	0	0	1	1	0		0	1
479	7/12/2012	27	1	0	2800	40	10	1	1	0	1	0	0	0	0	0	0	0	7.5	1	0	0	0	0	0	0	0	0	0	2	1	0	1	0	1
480	7/12/2012	30	1	1	2900	43	999		1	1	0	0	0	0	0	0	0	0	7.5	1	0	0	0	0	0	0	0	0	0	2	2		1	0	1
481	7/12/2012	25	1	0	2300	36	14	0	1	0	0	0	1	0	0	1	0	3		0	0	0	0	0	0	1	0	0	0	0	0	0		0	1
482	7/12/2012	29	0	0	2800	39	12	1	1	0	0	0	1	0	0	1	0	2		1	0	0	0	0	0	0	0	0	0	2	1	0		0	1
483	7/12/2012	21	1	0	2600	38	15	1	1	0	0	0	0	0	1	0	0	0	7.5	1	0	0	0	0	0	0	0	0	0	2	0	0	1	0	1
484	7/12/2012	35	1	1	4200	41	12	0	1	0	1	0	0	0	0	0	0	0	15	0	0	0	0	1	1	0	0	0	1	1	2	0	2	1	1
485	7/12/2012	27	0	0	3000	39	14	1	1	0	1	0	0	0	0	0	0	0	10	1	0	0	0	0	0	0	0	0	0	2	1	0	1	0	1
486	7/12/2012	32	1	0	2500	39	11	1	1	0	0	1	1	0	0	0	0	3		0	0	1	0	0	0	0	0	0	1	0	1	0		0	0
487	7/12/2012	34	1	1	2400	33	11	0	1	0	0	0	1	0	0	0	0	0	5	0	0	0	0	1	0	1	0	0	1	0	0	0	0	1	1
488	7/11/2012	27	0	0	2900	38	14	1	1	0	0	1	0	0	1	0	0	0	10	1	0	0	0	0	0	0	0	0	0	2	0	0	1	0	0
489	7/11/2012	20	1	0	2400	40	12	0	1	0	0	1	1	0	0	1	0	2		1	0	0	0	0	0	0	0	0	0	0	1	0		0	0
490	7/12/2012	23	0	0	2700	41	7	1	0									0	10	1	0	0	0	0	0	0	0	0	0	2	2	0	1	0
491	7/12/2012	37	1	1	3100	37	11	0	1	0	0	0	1	0	0	0	0	2		1	0	0	0	0	0	0	0	0	1	2	0	0		0	1
492	7/12/2012	26	0	0	2900	39	13	1	1	0	0	0	0	0	0	1	0	3		1	0	0	0	0	0	0	0	0	0	2	1	0		0	1
493	7/12/2012	27	0	0	3000	40	20	1	1	0	0	0	0	0	0	1	0	0	15	1	0	0	0	0	0	0	0	0	0	2	1	1	2	0	1
494	7/12/2012	18	1	0	2400	41	16	0	1	0	0	0	0	0	0	1	0	0	10	0	1	0	0	0	0	0	0	0	0	0	2	0	1	0	1
495	7/12/2012	33	1	0	3000	36	999	0	1	0	0	0	1	0	0	0	0	0	15	0	0	1	0	1	0	1	0	0	1	2	0		2	1	1
496	7/12/2012	32	0	0	2900	39	21	1	1	0	0	0	1	0	0	0	0	2		0	0	1	0	1	0	0	0	0	1	2	1	1		1	1
497	7/12/2012	26	0	0	2700	39	8	1	1	0	0	0	0	1	1	0	0	0	5	1	0	0	0	0	0	0	0	0	0	2	1	0	0	0	0
498	7/12/2012	25	0	0	2500	40	11	0	1	0	1	0	0	0	0	0	0	0	7.5	1	0	0	0	0	0	0	0	0	0	0	1	0	1	0	1
499	7/12/2012	27	0	0	2600	38	14	1	1	0	0	0	1	0	0	0	0	3		0	0	1	0	0	0	1	0	0	0	2	0	0		0	1
500	7/13/2012	23	1	0	2900	37	11		0									0	5	0	0	1	0	1	0	0	0	0	0	2	0	0	0	1
501	7/13/2012	26	0	0	1400	39	12	1	1	0	0	0	1	0	0	0	1	2		1	0	0	0	0	0	0	0	0	0	0	1	0		0	0
502	7/13/2012	29	0	1	2800	39	7	1	1	0	0	0	0	0	1	0	0	0	5	1	0	0	0	0	0	0	0	0	0	2	1	0	0	0	1
503	7/13/2012	25	1	0	2300	39	6	1	1	0	1	0	0	0	0	0	0	0	5	1	0	0	0	0	0	0	0	0	0	0	1	0	0	0	1
504	7/13/2012	29	0	0	3000	42	10	1	1	1	0	0	0	0	0	0	0	2		1	0	0	0	0	0	0	0	0	0	2	2	0		0	1
505	7/13/2012	26	0	0	2700	42	11	0	1	1	0	0	0	0	0	1	0	0	7.5	1	0	0	0	0	0	0	0	0	0	2	2	0	1	0	1
506	7/13/2012	32	1	0	3300	40	17	0	1	1	0	0	0	0	0	0	1	2		0	0	0	0	1	0	0	0	0	1	2	1	0		1	0
507	7/13/2012	26	0	0	2900	40	10	1	1	0	0	0	0	0	0	1	0	0	5	1	0	0	0	0	0	0	0	0	0	2	1	0	0	0	1
508	7/13/2012	34	1	1	4300	99	16	0	1	0	0	0	0	0	1	0	0	0	15	0	0	0	0	1	0	0	0	0	1	1		0	2	1	1
509	7/13/2012	27	1	0	2800	39	6	1	1	0	0	0	0	0	1	0	0	0	2.5	1	0	0	0	0	0	0	0	0	0	2	1	0	0	0	1
510	7/13/2012	24	0	0	2600	38	16	0	0									0	5	0	0	0	0	1	0	0	0	0	0	2	0	0	0	1
511	7/13/2012	25	0	0	2400	38	12	0	1	0	0	1	1	0	0	0	0	2		1	0	0	0	0	0	0	0	0	0	0	0	0		0	0
512	7/13/2012	28	0	1	3200	38	9	1	1	0	1	0	0	0	0	0	1	0	5	1	0	0	0	0	0	0	0	0	0	2	0	0	0	0	0
513	7/13/2012	31	0	1	2500	39	5	1	1	0	1	0	0	0	0	0	0	0	2.5	1	0	0	0	0	0	0	0	0	1	0	1	0	0	0	1
514	7/13/2012	30	0	0	2600	39	10	1	1	0	0	0	1	0	0	0	0	0	5	1	0	0	0	0	0	0	0	0	0	2	1	0	0	0	1
515	7/13/2012	26	0	0	1300	38	6	1	1	0	0	0	0	0	1	0	0	1		1	0	0	0	0	0	0	0	0	0	0	0	0		0	1
516	7/13/2012	28	0	0	2700	42	8	1	1	0	0	0	0	0	0	1	0	0	5	1	0	0	0	0	0	0	0	0	0	2	2	0	0	0	1
517	7/13/2012	40	1	1	3200	39	12	1	1	0	1	0	0	0	1	0	0	1		0	0	1	0	0	0	0	1	0	1	2	1	0		0	1
518	7/13/2012	28	1	1	4100	37	15	0	1	0	1	0	0	0	0	0	1	0	10	1	0	0	0	0	0	0	0	0	0	1	0	0	1	0	0
519	7/13/2012	30	0	0	1400	36	12	0	1	0	0	0	1	0	0	1	0	2		0	0	1	0	1	0	1	0	0	0	0	0	0		1	1
520	7/13/2012	29	1	1	3000	40	7	1	1	0	1	1	0	0	0	0	0	0	7.5	1	0	0	0	0	0	0	0	0	0	2	1	0	1	0	0
521	7/13/2012	32	0	1	2700	38	999		1	0	0	0	0	0	1	0	0	2		1	0	0	0	0	0	0	0	0	1	2	0			0	1
522	7/13/2012	29	0	0	3000	41	9	0	1	0	0	0	0	0	0	1	0	0	5	1	0	0	0	0	0	0	0	0	0	2	2	0	0	0	1
523	7/13/2012	27	1	0	2500	37	7	1	1	0	0	0	1	0	0	0	0	0	5	0	0	0	0	1	0	1	0	0	0	0	0	0	0	1	1
524	7/13/2012	25	0	0	2700	38	13	0	1	0	0	0	1	0	0	0	0	2		0	1	0	0	0	0	0	0	0	0	2	0	0		0	1
525	7/13/2012	30	0	0	2700	99	8	1	1	0	1	1	0	0	0	0	0	0	5	1	0	0	0	0	0	0	0	0	0	2		0	0	0	0
526	7/13/2012	26	0	0	2500	37	8	1	1	0	0	0	0	0	1	0	0	0	5	1	0	0	0	0	0	0	0	0	0	0	0	0	0	0	1
527	7/13/2012	22	1	0	1400	36	10	0	1	0	0	0	1	0	0	0	0	0	5	0	0	1	0	1	0	1	0	0	0	0	0	0	0	1	1
528	7/13/2012	27	0	0	2800	39	8	1	0									0	5	1	0	0	0	0	0	0	0	0	0	2	1	0	0	0
529	7/13/2012	30	0	0	4000	38	9	1	1	0	1	0	0	0	0	0	0	0	2.5	1	0	0	0	0	0	0	0	0	0	1	0	0	0	0	1
530	7/13/2012	32	1	0	3300	43	21	0	1	1	0	0	0	0	0	0	0	0	15	0	0	1	0	1	0	0	0	0	1	2	2	1	2	1	1
531	7/13/2012	29	0	0	2800	39	8	1	1	0	0	0	0	1	1	0	0	0	5	1	0	0	0	0	0	0	0	0	0	2	1	0	0	0	0
532	7/13/2012	27	0	0	3200	37	9	1	1	0	1	0	0	0	0	0	0	0	5	1	0	0	0	0	0	0	0	0	0	2	0	0	0	0	1
533	7/13/2012	28	0	1	3000	40	6	1	1	0	0	0	0	0	1	0	0	0	5	1	0	0	0	0	0	0	0	0	0	2	1	0	0	0	1
534	7/13/2012	28	1	1	2700	38	13	1	1	0	1	1	0	0	0	0	0	0	7.5	0	0	1	0	0	0	0	0	0	0	2	0	0	1	0	0
535	7/13/2012	33	1	0	4100	40	14	0	1	0	0	0	0	0	1	0	0	0	5	0	0	0	0	1	0	0	0	0	1	1	1	0	0	1	1
536	7/13/2012	32	0	0	2400	38	10	1	1	0	0	0	0	0	1	0	0	0	5	1	0	0	0	0	0	0	0	0	1	0	0	0	0	0	1
537	7/13/2012	24	1	0	1300	36	10	0	1	0	0	0	1	0	0	0	0	0	5	0	0	0	0	1	0	1	0	0	0	0	0	0	0	1	1
538	7/13/2012	25	0	0	1450	99	20	0	1	0	0	0	1	0	0	0	0	2		1	0	0	0	0	0	0	0	0	0	0		1		0	1
539	7/13/2012	31	1	0	3300	39	10	0	1	0	0	0	0	0	0	1	0	0	5	0	0	1	0	1	0	0	0	0	1	2	1	0	0	1	1
540	7/13/2012	32	0	1	2400	40	7	1	1	0	0	0	0	0	0	1	0	0	2.5	1	0	0	0	0	0	0	0	0	1	0	1	0	0	0	1
541	7/13/2012	36	1	1	2600	38	13	0	1	0	1	0	0	0	0	0	0	0	5	0	0	0	0	1	0	0	0	0	1	2	0	0	0	1	1
542	7/13/2012	26	1	0	1495	35	11	0	1	0	0	0	1	0	0	0	0	2		1	0	0	0	0	0	0	0	0	0	0	0	0		0	1
543	7/13/2012	24	1	1	2500	38	11	1	1	0	0	0	1	0	0	0	0	2		1	0	0	0	0	0	0	0	0	0	0	0	0		0	1
544	7/13/2012	33	1	1	3600	38	8	1	1	0	0	0	1	0	0	0	1	0	5	0	0	0	0	0	0	0	0	1	1	2	0	0	0	0	0
545	7/13/2012	27	0	0	2800	39	10	1	1	0	0	1	0	0	1	0	0	0	5	1	0	0	0	0	0	0	0	0	0	2	1	0	0	0	0
546	7/13/2012	29	0	1	2600	38	9	1	1	0	0	0	0	0	1	0	0	0	2.5	1	0	0	0	0	0	0	0	0	0	2	0	0	0	0	1
547	7/13/2012	25	0	0	2600	40	13	1	1	0	1	0	0	0	0	0	0	0	5	1	0	0	0	0	0	0	0	0	0	2	1	0	0	0	1
548	7/13/2012	31	1	0	3200	41	12	1	1	1	0	0	0	0	1	0	0	0	5	0	0	1	0	1	0	0	0	0	1	2	2	0	0	1	1
549	7/13/2012	27	0	0	2600	38	9	1	1	0	0	0	0	0	1	0	0	0	5	0	0	0	0	0	0	0	1	0	0	2	0	0	0	0	1
550	7/13/2012	32	0	0	3100	99	13	1	1	0	1	0	0	0	0	0	0	0	7.5	1	0	0	0	0	0	0	0	0	1	2		0	1	0	1
551	7/13/2012	29	0	1	3500	38	10	1	1	0	1	0	0	0	0	0	1	0	2.5	1	0	0	0	0	0	0	0	0	0	2	0	0	0	0	0
552	7/13/2012	26	0	0	2900	41	12	1	1	0	0	0	0	0	0	1	0	2		1	0	0	0	0	0	0	0	0	0	2	2	0		0	1
553	7/13/2012	36	0	1	3100	38	6	1	1	0	1	0	0	0	0	0	0	0	2.5	0	0	0	0	1	0	0	0	0	1	2	0	0	0	1	1
554	7/13/2012	25	0	0	1350	37	13	0	1	0	0	0	1	0	0	0	0	0	5	1	0	0	0	0	0	0	0	0	0	0	0	0	0	0	1
555	7/13/2012	20	1	0	2800	39	10	1	1	0	0	0	0	0	1	0	0	0	5	0	1	0	0	0	0	0	0	0	0	2	1	0	0	0	1
556	7/13/2012	32	0	0	3000	38	14	1	1	0	0	0	1	0	0	0	0	1		0	0	0	0	1	0	0	0	0	1	2	0	0		1	1
557	7/13/2012	29	1	0	3500	39	11	0	1	0	0	0	0	0	0	1	0	0	5	0	0	0	0	1	0	0	0	0	0	2	1	0	0	1	1
558	7/13/2012	27	0	0	2600	39	13	1	1	0	0	0	1	0	0	0	0	0	25	1	0	0	0	0	0	0	0	0	0	2	1	0	2	0	1
559	7/13/2012	28	0	0	2500	38	9	1	1	0	1	0	0	0	0	0	0	0	5	1	0	0	0	0	0	0	0	0	0	0	0	0	0	0	1
560	7/13/2012	28	0	1	2800	39	7	1	1	0	0	0	0	0	1	0	0	0	2.5	1	0	0	0	0	0	0	0	0	0	2	1	0	0	0	1
561	7/13/2012	25	0	0	1400	38	9	1	1	0	0	0	1	0	0	1	0	0	5	0	0	0	0	1	0	1	0	0	0	0	0	0	0	1	1
562	7/13/2012	29	0	1	3100	38	6	1	1	0	0	0	1	0	0	0	0	2		1	0	0	0	0	0	0	0	0	0	2	0	0		0	1
563	7/13/2012	24	1	0	9999	99	16	1	1	0	0	0	1	0	0	0	0	0	5	0	1	0	0	0	0	0	0	0	0			0	0	0	1
564	7/13/2012	31	1	0	3100	40	10	0	1	0	0	0	0	0	1	0	0	0	5	0	0	0	0	1	0	0	0	0	1	2	1	0	0	1	1
565	7/13/2012	28	0	0	4000	40	19	0	1	0	0	0	1	1	0	1	0	0	10	0	0	0	1	1	0	0	0	0	0	1	1	1	1	1	0
566	7/13/2012	30	0	0	2700	40	14	0	1	0	0	0	0	0	1	0	0	0	7.5	1	0	0	0	0	0	0	0	0	0	2	1	0	1	0	1
567	7/13/2012	25	0	0	1400	38	11	1	1	0	0	0	0	0	1	0	0	0	5	1	0	0	0	0	0	0	0	0	0	0	0	0	0	0	1
568	7/13/2012	27	0	0	2600	37	9	0	1	0	0	1	0	0	1	0	0	0	5	1	0	0	0	0	0	0	0	0	0	2	0	0	0	0	0
569	7/13/2012	26	0	0	2900	42	16	0	1	1	0	0	0	0	0	0	0	2		1	0	0	0	0	0	0	0	0	0	2	2	0		0	1
570	7/13/2012	24	0	0	2600	38	8	0	1	0	0	0	1	0	0	0	0	0	5	0	0	1	0	1	0	0	0	0	0	2	0	0	0	1	1
571	7/13/2012	28	0	0	2700	39	12	1	1	0	0	0	0	0	0	1	0	0	5	1	0	0	0	0	0	0	0	0	0	2	1	0	0	0	1
572	7/13/2012	26	0	0	2600	37	9	0	1	0	0	0	1	0	0	0	0	0	2.5	1	0	0	0	0	0	0	0	0	0	2	0	0	0	0	1
573	7/13/2012	21	1	0	2000	39	12	0	1	0	1	0	0	0	1	0	0	0	5	0	0	0	0	1	0	0	0	0	0	0	1	0	0	1	1
574	7/13/2012	26	0	0	2600	37	6	1	1	0	0	0	1	0	0	0	0	0	2.5	1	0	0	0	0	0	0	0	0	0	2	0	0	0	0	1
575	7/13/2012	27	0	1	2500	38	7	0	1	0	0	0	0	0	1	0	0	0	5	1	0	0	0	0	0	0	0	0	0	0	0	0	0	0	1
576	7/13/2012	30	0	1	3100	39	10	1	1	0	1	0	0	0	0	0	0	0	2.5	1	0	0	0	0	0	0	0	0	0	2	1	0	0	0	1
577	7/13/2012	27	0	0	2800	39	8	0	1	0	0	0	0	0	1	0	0	0	5	1	0	0	0	0	0	0	0	0	0	2	1	0	0	0	1
578	7/13/2012	29	0	0	2700	39	13	0	1	0	1	0	0	0	0	0	0	0	5	1	0	0	0	0	0	0	0	0	0	2	1	0	0	0	1
579	7/13/2012	25	1	1	2600	40	11	1	1	0	1	0	0	1	1	0	0	0	2.5	0	0	0	0	1	0	0	0	0	0	2	1	0	0	1	0
580	7/14/2012	35	1	1	3600	39	10	1	1	0	1	0	0	0	0	0	0	0	7.5	1	0	0	0	0	0	0	0	0	1	2	1	0	1	0	1
581	7/14/2012	31	1	0	3200	38	13	0	1	0	1	0	0	1	0	0	0	0	10	0	0	0	1	1	0	0	0	0	1	2	0	0	1	1	0
582	7/14/2012	25	1	0	1450	38	16	0	1	0	1	0	1	0	0	1	0	0	5	0	0	0	0	1	0	1	0	0	0	0	0	0	0	1	1
583	7/14/2012	29	0	0	2900	40	9	0	1	0	0	0	1	0	0	0	0	2		1	0	0	0	0	0	0	0	0	0	2	1	0		0	1
584	7/14/2012	18	0	0	2800	43	13	1	1	1	0	0	0	0	0	1	0	0	5	1	0	0	0	0	0	0	0	0	0	2	2	0	0	0	1
585	7/14/2012	21	1	0	1400	39	12	0	1	0	0	1	1	0	0	0	0	2		1	0	0	0	0	0	0	0	0	0	0	1	0		0	0
586	7/14/2012	29	0	0	2800	38	12	1	1	0	0	0	1	0	0	1	0	2		1	0	0	0	0	0	0	0	0	0	2	0	0		0	1
587	7/14/2012	36	1	0	4200	40	13	1	1	0	1	0	0	0	1	0	1	0	5	1	0	0	0	0	0	0	0	0	1	1	1	0	0	0	0
588	7/14/2012	29	1	0	3200	41	6	1	1	0	0	0	0	1	0	1	0	0	5	0	1	0	0	0	0	0	0	0	0	2	2	0	0	0	0
589	7/14/2012	30	0	0	2800	39	10	1	1	0	1	0	0	0	0	0	0	0	5	1	0	0	0	0	0	0	0	0	0	2	1	0	0	0	1
590	7/14/2012	28	0	1	2600	39	9	1	1	0	1	0	0	0	0	0	0	0	2.5	1	0	0	0	0	0	0	0	0	0	2	1	0	0	0	1
591	7/15/2012	25	0	0	4100	37	14	1	1	0	0	0	0	0	1	0	0	0	5	1	0	0	0	0	0	0	0	0	0	1	0	0	0	0	1
592	7/15/2012	23	0	0	1400	34	16	0	1	0	0	0	1	0	0	1	0	0	5	0	0	0	0	1	0	0	0	0	0	0	0	0	0	1	1
593	7/15/2012	33	1	1	4100	40	12	0	1	0	1	0	0	0	0	1	0	0	10	0	0	0	1	1	0	0	0	0	1	1	1	0	1	1	1
594	7/15/2012	25	1	0	2700	37	9	1	1	0	0	0	0	0	1	0	0	0	5	1	0	0	0	0	0	0	0	0	0	2	0	0	0	0	1
595	7/15/2012	25	0	0	2800	41	11	1	1	0	0	1	0	0	0	0	0	0	5	1	0	0	0	0	0	0	0	0	0	2	2	0	0	0	0
596	7/15/2012	22	1	0	2500	35	14	0	1	0	0	0	1	0	0	1	0	2		1	0	0	0	0	0	0	0	0	0	0	0	0		0	1
597	7/15/2012	30	1	0	2500	38	10	1	1	0	1	0	1	0	0	0	0	0	5	0	0	0	0	1	0	1	0	0	0	0	0	0	0	1	1
598	7/15/2012	31	0	0	3100	41	13	1	1	0	0	0	1	0	0	0	0	2		1	0	0	0	0	0	0	0	0	1	2	2	0		0	1
599	7/15/2012	26	0	0	2800	40	12	0	1	0	0	0	1	0	0	0	0	0	7.5	0	0	0	0	1	0	0	0	0	0	2	1	0	1	1	1
600	7/15/2012	18	1	0	2300	37	13	0	1	0	0	0	1	0	0	0	0	0	7.5	0	0	0	0	0	0	1	0	0	0	0	0	0	1	0	1
601	7/15/2012	28	0	0	3000	43	15	1	1	1	0	0	0	0	0	1	0	0	5	1	0	0	0	0	0	0	0	0	0	2	2	0	0	0	1
602	7/15/2012	28	0	0	1400	37	10	1	1	0	1	0	0	0	1	0	0	0	5	1	0	0	0	0	0	0	0	0	0	0	0	0	0	0	1
603	7/15/2012	26	0	0	2400	41	11	0	1	1	0	1	0	0	0	0	0	0	5	1	0	0	0	0	0	0	0	0	0	0	2	0	0	0	0
604	7/15/2012	28	0	0	2600	37	8	1	1	0	1	0	0	0	0	0	0	0	5	1	0	0	0	0	0	0	0	0	0	2	0	0	0	0	1
605	7/15/2012	27	0	0	2800	38	10	1	0									0	25	1	0	0	0	0	0	0	0	0	0	2	0	0	2	0
606	7/15/2012	27	0	0	4000	37	7	1	1	0	1	0	0	0	0	0	0	0	2.5	1	0	0	0	0	0	0	0	0	0	1	0	0	0	0	1
607	7/15/2012	31	1	1	3700	38	11	0	1	0	1	0	0	0	0	0	1	0	5	0	0	0	1	1	0	0	0	0	1	2	0	0	0	1	0
608	7/15/2012	35	0	1	3900	40	14	1	1	0	1	0	0	0	0	0	1	0	2.5	0	1	0	0	0	0	0	0	0	1	2	1	0	0	0	0
609	7/15/2012	26	1	0	2900	37	13	1	1	0	0	1	1	0	0	1	0	0	2.5	1	0	0	0	0	0	0	0	0	0	2	0	0	0	0	0
610	7/15/2012	42	1	1	3000	40	12	1	1	0	0	0	0	0	1	0	0	0	5	1	0	0	0	0	0	0	0	0	1	2	1	0	0	0	1
611	7/15/2012	24	1	0	2600	38	9	0	1	0	0	0	1	0	0	1	0	0	7.5	0	0	1	0	1	0	0	0	0	0	2	0	0	1	1	1
612	7/15/2012	28	0	0	2900	36	15	0	1	0	1	0	0	0	0	0	1	0	5	0	0	1	0	0	0	0	0	0	0	2	0	0	0	0	0
613	7/15/2012	26	0	0	9999	40	16	0	1	0	1	0	0	0	0	0	0	0	7.5	1	0	0	0	0	0	0	0	0	0		1	0	1	0	1
614	7/15/2012	19	1	0	2300	99	11	0	1	0	1	0	0	0	1	0	0	0	5	1	0	0	0	0	0	0	0	0	0	0		0	0	0	1
615	7/15/2012	38	0	0	3300	37	6	1	1	0	1	0	0	0	1	0	0	0	5	1	0	0	0	0	0	0	0	0	1	2	0	0	0	0	1
616	7/15/2012	28	0	0	2900	37	7	1	1	0	0	0	1	0	0	0	0	0	5	1	0	0	0	0	0	0	0	0	0	2	0	0	0	0	1
617	7/15/2012	27	0	0	2800	39	19	1	1	0	0	1	1	0	0	0	0	0	15	1	0	0	0	0	0	0	0	0	0	2	1	1	2	0	0
618	7/15/2012	20	1	0	2500	37	10	1	1	0	0	0	1	0	0	0	0	0	5	0	1	0	0	0	0	0	0	0	0	0	0	0	0	0	1
619	7/15/2012	25	1	0	3000	37	12	0	1	0	0	0	1	0	1	0	0	0	7.5	0	0	1	0	0	0	0	0	0	0	2	0	0	1	0	1
620	7/15/2012	33	0	1	3700	99	12	0	1	0	1	0	0	0	1	0	0	0	5	1	0	0	0	0	0	0	0	0	1	2		0	0	0	1
621	7/15/2012	25	0	0	9999	37	13	0	1	0	0	0	1	0	0	0	0	1		1	0	0	0	0	0	0	0	0	0		0	0		0	1
622	7/15/2012	29	0	1	2800	38	11	1	1	0	0	0	0	0	0	1	0	0	2.5	1	0	0	0	0	0	0	0	0	0	2	0	0	0	0	1
623	7/15/2012	28	0	0	2800	39	10	1	1	0	0	0	1	0	0	0	0	0	5	1	0	0	0	0	0	0	0	0	0	2	1	0	0	0	1
624	7/15/2012	30	1	0	4200	39	10	1	1	0	1	0	1	0	0	0	0	0	7.5	0	0	1	0	1	0	0	0	0	0	1	1	0	1	1	1
625	7/15/2012	30	0	0	3100	37	10	1	1	0	0	0	0	0	1	0	0	0	5	1	0	0	0	0	0	0	0	0	0	2	0	0	0	0	1
626	7/15/2012	29	0	1	2700	38	6	1	1	0	0	0	0	0	1	0	1	0	2.5	1	0	0	0	0	0	0	0	0	0	2	0	0	0	0	0
627	7/15/2012	28	0	0	2800	37	14	0	1	0	0	0	0	1	0	0	0	2		1	0	0	0	0	0	0	0	0	0	2	0	0		0	0
628	7/15/2012	30	0	0	2400	39	14	0	1	0	1	0	0	0	1	0	0	0	10	0	0	1	0	1	0	0	0	0	0	0	1	0	1	1	1
629	7/15/2012	26	0	0	2800	39	7	0	0									0	5	1	0	0	0	0	0	0	0	0	0	2	1	0	0	0
630	7/15/2012	33	1	0	4000	40	12	0	1	0	1	0	0	0	0	0	0	0	5	0	0	1	0	1	0	0	0	0	1	1	1	0	0	1	1
631	7/15/2012	29	0	0	3200	38	8	1	1	0	1	0	0	0	0	0	0	0	7.5	0	0	0	0	1	0	0	0	0	0	2	0	0	1	1	1
632	7/15/2012	28	0	0	4300	41	12	0	1	0	1	0	0	0	0	0	0	0	7.5	0	0	1	0	1	0	0	0	0	0	1	2	0	1	1	1
633	7/15/2012	25	1	0	2600	40	8	1	1	0	0	0	0	0	1	0	0	0	5	1	0	0	0	0	0	0	0	0	0	2	1	0	0	0	1
634	7/15/2012	26	0	0	1300	38	9	1	1	0	1	1	0	0	0	0	0	0	5	1	0	0	0	1	0	0	0	0	0	0	0	0	0	1	0
635	7/15/2012	31	1	0	3200	40	16	0	1	0	1	0	0	0	0	0	0	0	15	0	0	1	0	1	0	0	0	0	1	2	1	0	2	1	1
636	7/15/2012	27	0	1	2800	36	13	0	1	0	0	0	1	0	0	0	0	2		1	0	0	0	0	0	0	0	0	0	2	0	0		0	1
637	7/15/2012	30	0	0	9999	37	9	1	1	0	1	0	0	0	0	0	0	0	5	1	0	0	0	0	0	0	0	0	0		0	0	0	0	1
638	7/15/2012	24	1	0	1400	38	14	0	1	0	0	0	1	0	1	0	0	0	7.5	0	0	0	0	1	0	0	0	0	0	0	0	0	1	1	1
639	7/15/2012	34	1	0	3300	39	20	0	1	0	1	0	0	0	0	0	0	0	15	0	0	1	0	0	0	0	0	0	1	2	1	1	2	0	1
640	7/15/2012	30	0	0	2700	38	10	1	1	0	1	0	0	0	0	0	0	0	5	1	0	0	0	0	0	0	0	0	0	2	0	0	0	0	1
641	7/15/2012	28	0	0	2900	43	14	1	1	1	0	0	0	0	0	0	0	0	5	1	0	0	0	0	0	0	0	0	0	2	2	0	0	0	1
642	7/15/2012	25	1	0	2100	35	13	0	1	0	1	1	1	0	0	1	0	2		1	0	0	0	0	0	0	0	0	0	0	0	0		0	0
643	7/15/2012	26	1	0	2700	38	12	0	1	0	0	0	0	0	1	0	0	0	5	0	0	0	0	1	0	0	0	0	0	2	0	0	0	1	1
644	7/15/2012	27	0	0	2300	37	10	0	1	0	0	0	0	0	1	0	0	0	7.5	1	0	0	0	0	0	0	0	0	0	0	0	0	1	0	1
645	7/15/2012	29	0	0	2600	39	8	0	1	0	1	0	0	0	0	0	0	0	7.5	0	0	0	0	1	0	0	0	0	0	2	1	0	1	1	1
646	7/15/2012	29	0	0	2700	38	9	1	1	0	1	0	0	0	1	0	0	0	5	1	0	0	0	0	0	0	0	0	0	2	0	0	0	0	1
647	7/15/2012	30	1	1	3500	39	6	1	1	0	1	0	0	0	0	0	0	0	2.5	1	0	0	0	0	0	0	0	0	0	2	1	0	0	0	1
648	7/15/2012	31	0	0	2450	38	10	0	1	0	0	0	1	0	1	0	0	0	7.5	0	0	0	0	1	0	1	0	0	1	0	0	0	1	1	1
649	7/15/2012	32	1	1	2900	40	10	1	1	0	0	0	0	0	1	0	0	0	5	0	0	0	0	1	0	0	0	0	1	2	1	0	0	1	1
650	7/15/2012	24	0	0	2600	42	14	0	1	1	0	0	0	0	0	1	0	0	5	1	0	0	0	0	0	0	0	0	0	2	2	0	0	0	1
651	7/15/2012	27	0	0	2800	37	8	1	1	0	1	0	0	0	0	0	0	0	5	1	0	0	0	0	0	0	0	0	0	2	0	0	0	0	1
652	7/15/2012	26	0	0	3200	39	11	0	1	0	1	1	0	0	0	0	0	0	5	1	0	0	0	0	0	0	0	0	0	2	1	0	0	0	0
653	7/15/2012	29	0	0	2500	38	13	1	1	0	0	0	1	0	0	0	0	0	5	0	0	0	0	1	0	0	0	0	0	0	0	0	0	1	1
654	7/15/2012	22	1	0	2400	42	21	0	1	1	0	0	0	0	0	1	0	0	15	0	1	0	0	0	0	0	0	0	0	0	2	1	2	0	1
655	7/15/2012	29	0	1	3000	39	5	1	1	0	1	0	0	0	0	0	0	0	2.5	1	0	0	0	0	0	0	0	0	0	2	1	0	0	0	1
656	7/15/2012	28	0	0	2400	38	12	0	1	0	0	0	1	0	0	0	0	2		1	0	0	0	0	0	0	0	0	0	0	0	0		0	1
657	7/15/2012	36	1	1	4100	41	18	0	1	0	1	0	0	0	1	0	0	0	15	0	0	0	1	1	0	0	0	0	1	1	2	0	2	1	1
658	7/15/2012	23	1	0	2100	38	12	0	1	0	0	0	1	0	1	0	0	3		1	0	0	0	0	0	0	0	0	0	0	0	0		0	1
659	7/15/2012	25	0	0	9999	39	5	0	1	0	0	0	0	0	0	1	0	1		1	0	0	0	0	0	0	0	0	0		1	0		0	1
660	7/15/2012	24	0	0	3100	42	10	0	1	1	0	0	0	0	0	0	0	2		1	0	0	0	0	0	0	0	0	0	2	2	0		0	1
661	7/15/2012	26	0	0	9999	40	13	1	1	0	1	0	0	0	0	0	0	0	5	1	0	0	0	0	0	0	0	0	0		1	0	0	0	1
662	7/15/2012	23	0	0	2800	37	10	0	1	0	0	0	0	0	1	0	0	0	5	0	0	0	0	0	0	0	1	0	0	2	0	0	0	0	1
663	7/15/2012	31	0	0	1499	36	9	0	1	0	0	0	1	0	0	1	0	2		0	0	1	0	1	0	0	0	0	1	0	0	0		1	1
664	7/15/2012	31	0	0	3300	39	8	1	1	0	1	0	0	0	0	0	0	0	2.5	1	0	0	0	0	0	0	0	0	1	2	1	0	0	0	1
665	7/15/2012	27	0	0	2500	38	11	0	1	0	0	0	0	0	1	0	0	0	10	1	0	0	0	0	0	0	0	0	0	0	0	0	1	0	1
666	7/15/2012	32	0	1	2800	41	10	1	1	0	1	0	0	0	0	0	0	0	7.5	1	0	0	0	0	0	0	0	0	1	2	2	0	1	0	1
667	7/15/2012	29	1	0	2600	41	10	0	1	0	1	0	0	0	0	0	0	0	10	0	0	1	0	1	0	0	0	0	0	2	2	0	1	1	1
668	7/15/2012	25	0	0	2600	38	23	0	1	0	0	0	0	0	1	0	0	0	15	1	0	0	0	0	0	0	0	0	0	2	0	1	2	0	1
669	7/15/2012	40	0	1	3600	38	10	1	1	0	1	0	0	0	0	0	0	0	5	0	0	1	0	0	0	0	0	0	1	2	0	0	0	0	1
670	7/15/2012	24	1	0	2300	38	11	1	1	0	0	0	0	0	1	0	0	0	5	1	0	0	0	0	0	0	0	0	0	0	0	0	0	0	1
671	7/15/2012	25	0	0	3100	43	19	1	1	1	0	0	0	0	0	0	0	0	15	1	0	0	0	0	0	0	0	0	0	2	2	1	2	0	1
672	7/15/2012	32	1	0	3100	99	10	0	1	0	1	0	1	0	0	0	0	0	5	0	0	1	0	1	0	1	0	0	1	2		0	0	1	1
673	7/15/2012	28	0	0	2200	38	10	0	1	0	0	0	1	0	0	0	0	0	10	1	0	0	0	0	0	0	0	0	0	0	0	0	1	0	1
674	7/15/2012	27	0	0	2700	40	11	0	1	0	0	0	0	0	1	0	0	3		1	0	0	0	0	0	0	0	0	0	2	1	0		0	1
675	7/15/2012	29	1	0	2500	36	13	0	1	0	0	0	1	0	0	1	0	0	7.5	0	0	1	0	1	0	1	0	0	0	0	0	0	1	1	1
676	7/15/2012	38	1	1	3500	40	10	0	1	0	1	0	0	0	1	0	0	0	5	0	0	0	0	1	0	0	0	0	1	2	1	0	0	1	1
677	7/15/2012	28	0	0	4100	38	12	1	1	0	0	0	0	0	1	0	0	0	5	1	0	0	0	0	0	0	0	0	0	1	0	0	0	0	1
678	7/15/2012	26	0	0	2300	42	14	1	1	1	0	0	0	0	0	1	0	0	10	1	0	0	0	0	0	0	0	0	0	0	2	0	1	0	1
679	7/15/2012	33	0	1	3300	41	9	1	1	0	0	0	0	0	0	1	0	2		1	0	0	0	0	0	0	0	0	1	2	2	0		0	1
680	7/15/2012	29	1	0	2600	36	12	0	1	0	0	0	1	0	0	0	0	0	7.5	0	0	1	0	1	0	0	0	0	0	2	0	0	1	1	1
681	7/15/2012	25	0	0	2400	39	19	1	1	0	0	0	0	0	0	1	0	0	10	1	0	0	0	0	0	0	0	0	0	0	1	1	1	0	1
682	7/15/2012	27	0	1	2900	38	6	1	1	0	0	0	0	0	1	0	0	0	2.5	0	0	0	0	0	0	0	1	0	0	2	0	0	0	0	1
683	7/15/2012	30	0	0	1400	40	13	0	1	0	0	0	1	0	0	1	0	0	10	0	0	1	0	1	0	0	0	0	0	0	1	0	1	1	1
684	7/15/2012	26	0	0	2800	39	8	0	1	0	0	0	1	0	0	0	0	3		1	0	0	0	0	0	0	0	0	0	2	1	0		0	1
685	7/15/2012	29	0	1	3100	37	7	1	1	0	1	0	0	0	0	0	0	0	2.5	1	0	0	0	0	0	0	0	0	0	2	0	0	0	0	1
686	7/15/2012	20	1	0	1300	33	11	0	1	0	0	0	1	0	0	0	0	2		0	0	1	0	1	0	0	0	0	0	0	0	0		1	1
687	7/15/2012	31	0	1	2400	37	8	1	1	0	0	0	1	0	0	0	0	0	5	1	0	0	0	0	0	0	0	0	1	0	0	0	0	0	1
688	7/15/2012	34	0	1	3100	37	9	0	1	0	0	0	1	0	0	1	0	0	5	1	0	0	0	0	0	0	0	0	1	2	0	0	0	0	1
689	7/15/2012	25	0	0	2000	40	14	1	1	0	0	1	0	0	0	1	0	0	7.5	1	0	0	0	0	0	0	0	0	0	0	1	0	1	0	0
690	7/15/2012	22	1	0	9999	38	8	0	1	0	0	0	0	0	1	0	0	0	5	1	0	0	0	0	0	0	0	0	0		0	0	0	0	1
691	7/15/2012	32	0	1	4000	38	14	1	1	0	1	0	0	0	0	0	0	0	7.5	1	0	0	0	0	0	0	0	0	1	1	0	0	1	0	1
692	7/15/2012	29	0	1	3000	40	5	1	1	0	1	0	0	0	0	0	1	0	2.5	1	0	0	0	0	0	0	0	0	0	2	1	0	0	0	0
693	7/15/2012	26	0	0	2800	39	10		1	0	0	0	0	0	1	0	0	0	7.5	0	0	0	0	1	0	0	0	0	0	2	1	0	1	1	1
694	7/15/2012	24	0	0	3200	40	20	1	1	0	0	0	0	0	0	1	0	0	10	1	0	0	0	0	0	0	0	0	0	2	1	1	1	0	1
695	7/15/2012	27	0	1	3800	39	10	1	1	0	0	0	0	1	1	0	0	0	2.5	0	0	0	1	0	0	0	0	1	0	2	1	0	0	0	0
696	7/15/2012	23	0	0	2200	37	11	0	1	0	0	1	1	0	0	1	0	0	7.5	0	0	1	0	1	0	1	0	0	0	0	0	0	1	1	0
697	7/15/2012	26	0	0	2300	38	10	0	1	0	0	0	1	0	0	0	0	2		1	0	0	0	0	0	0	0	0	0	0	0	0		0	1
698	7/15/2012	29	0	1	2400	39	999	1	1	1	1	0	0	0	0	0	0	0	10	1	0	0	0	0	0	0	0	0	0	0	1		1	0	1
699	7/15/2012	27	1	0	3200	35	11	0	1	0	1	0	1	0	0	0	0	0	5	0	0	1	0	1	0	0	0	0	0	2	0	0	0	1	1
700	7/15/2012	23	1	0	9999	99	16	1	1	0	0	0	0	0	0	1	0	1		1	0	0	0	0	0	0	0	0	0			0		0	1
701	7/15/2012	26	0	0	1400	38	10	1	1	0	0	0	1	0	0	0	0	2		1	0	0	0	0	0	0	0	0	0	0	0	0		0	1
702	7/15/2012	33	0	1	3200	38	7	1	1	0	1	0	0	0	0	0	0	0	2.5	1	0	0	0	0	0	0	0	0	1	2	0	0	0	0	1
703	7/15/2012	19	1	0	2000	99	9	0	1	0	0	0	0	0	1	0	0	3		1	0	0	0	0	0	0	0	0	0	0		0		0	1
704	7/15/2012	30		1	9999	38	8	1	1	0	0	0	0	1	1	0	0	0	5	0	1	0	0	0	0	0	0	0	0		0	0	0	0	0
705	7/15/2012	31	1	1	2600	38	12	0	1	0	0	0	1	0	0	0	0	0	5	0	0	1	0	1	0	0	0	0	1	2	0	0	0	1	1
706	7/15/2012	29	0	0	2400	37	10	1	1	0	0	0	1	0	0	0	0	0	5	1	0	0	0	0	0	0	0	0	0	0	0	0	0	0	1
707	7/15/2012	28	0	0	3200	40	11	1	1	0	0	0	0	0	0	1	0	0	7.5	1	0	0	0	0	0	0	0	0	0	2	1	0	1	0	1
708	7/15/2012	22	1	0	2700	38	9	0	1	0	0	0	0	0	1	0	0	0	5	0	1	0	0	0	0	0	0	0	0	2	0	0	0	0	1
709	7/15/2012	28	0	0	2700	42	15	1	1	1	0	0	0	0	0	0	0	0	5	1	0	0	0	0	0	0	0	0	0	2	2	0	0	0	1
710	7/15/2012	28	0	0	2600	38	9	0	1	0	0	1	1	0	0	0	0	0	7.5	0	0	0	0	1	0	1	0	0	0	2	0	0	1	1	0
711	7/15/2012	35	0	1	3600	38	10	1	1	0	1	0	0	0	1	0	0	0	5	0	1	0	0	0	0	0	0	0	1	2	0	0	0	0	1
712	7/15/2012	27	0	0	2900	37	12	1	1	0	0	0	1	0	0	0	0	0	7.5	1	0	0	0	0	0	0	0	0	0	2	0	0	1	0	1
713	7/15/2012	28	0	0	2800	40	13	1	1	0	1	0	0	0	0	0	0	0	7.5	1	0	0	0	0	0	0	0	0	0	2	1	0	1	0	1
